# Supplementary material for: Genomic Epidemiology of CC30 Methicillin-Resistant Staphylococcus aureus Strains from Argentina Reveals Four Major Clades with Distinctive Genetic Features
Source: mSphere. 2021 Mar 10;6(2):e01297-20. doi: 10.1128/mSphere.01297-20 (PMC8546718; doi:10.1128/mSphere.01297-20)
Supplement: TABLE S1 [file msphere.01297-20-st001.xlsx]

## Sheet: Sheet1
Collection Description	Number of sequenced CC30-MRSA isolates	Number of sequenced CC30 CA-MRSA isolates*	Year	City	Province	No. of Hospitals	Type of infection	Patient age group	PFGE pulsotype	Reference
Community-associated MRSA	4	4	2005-2006	Buenos Aires	Buenos Aires	1	SSSI (4)	Adults (1), Children (2), NA (1)	C	1
MRSA in a pediatric hospital	26	9	2004-2010	Posadas	Misiones	1	SSSI (15), Invasive (11)	Children (26)	D (17), C (8), Cvar (1)	1,2, Unpublished results
MRSA carriage in healthy children	2	0	2007	San Antonio de Areco	Buenos Aires	NA (1 Kindergarten)	- (Healthy carriers)	Children (2)	Cvar (1), Dvar(1)	3
Prospective Multicenter Study of SSSI caused by CA-MRSA	93	93	2010-2011	Buenos Aires, Berazategui, Luján, Gral Rodriguez, Tandil, Mar del Plata, Santa Fé	Buenos Aires, Santa Fe	16	SSSI (93)	Adult (82), NA(8), Children (3)	C(91), D(1), Cvar(1)	5
Prospective Multicenter Study of invasive infections caused by CA-MRSA	23	23	2010-2011	Buenos Aires, Berazategui, Luján, Gral Rodriguez, Tandil, Santa Fé	Buenos Aires, Santa Fe	9	Invasive (23)	Adult (13), NA(8), Children (2)	C (23)	4
Prospective Studies of S. aureus recovered from SSSI and bloodstream infections at Hospital de Clínicas José de San Martín (2008 and 2014)	20	0	2008-2014	Buenos Aires	Buenos Aires	1	Invasive (19), SSSI (1)	Adult (18), Children (2)	C (20)	7, Unpublished results
Case study: Community-acquired Pnecrotizing pneumonia	1	1	2013	San Antonio de Areco	Buenos Aires	1	Invasive (1)	Adult (1)	C (1)	6
Clonallity study - Hospital Alvarez	4	0	2009	Buenos Aires	Buenos Aires	1	SSSI (4)	Adults (3), NA(1)	C (4)	Unpublished results
Clonallity study - Hospital Muñiz	2	0	2011	Buenos Aires	Buenos Aires	1	SSSI (2)	Adult (2)	C (2)	Unpublished results
Prospective studies of MRSA on patients with cystic fibrosis at Hospital de niños Ricardo Gutierrez (2012 and 2015)	15	0	2012-2015	Buenos Aires	Buenos Aires	1	Invasive (15)	Children (15)	C (14), D (1)	8, Unpublished results
*remaining isolates could not be assigned to CA or HA-MRSA
References:
1) Gardella N, von Specht M, Cuirolo A, Rosato A, Gutkind G, Mollerach M. 2008. Diagn Microbiol Infect Dis 62:343-347.
2) von Specht MH, Gardella N, Ubeda C, Grenon S, Gutkind G, Mollerach M. 2014. J Infect Dev Ctries 8:1119-1128.
3) Gardella N, Murzicato S, Di Gregorio S, Cuirolo A, Desse J, Crudo F, Gutkind G, Mollerach M. 2011. Infect Genet Evol 11:1066-1071.
4) Fernandez S, de Vedia L, Lopez Furst MJ, Gardella N, Di Gregorio S, Ganaha MC, Prieto S, Carbone E, Lista N, Rotrying F, Stryjewski ME, Mollerach M. 2013. Infect Genet Evol 14:401-405.
5) Lopez Furst MJ, de Vedia L, Fernandez S, Gardella N, Ganaha MC, Prieto S, Carbone E, Lista N, Rotryng F, Morera GI, Mollerach M, Stryjewski ME. 2013. PLoS One 8:e78303.
6) Fernandez S, Murzicato S, Sandoval O, Fernandez-Canigia L, Mollerach M. 2015. Rev Argent Microbiol 47:50-53.
7) Di Gregorio S, Perazzi B, Ordonez AM, De Gregorio S, Foccoli M, Lasala MB, Garcia S, Vay C, Famiglietti A, Mollerach M. 2014. Microb Drug Resist 21:25-34.
8) Pena Amaya P, Haim MS, Fernandez S, Di Gregorio S, Teper A, Vazquez M, Lubovich S, Galanternik L, Mollerach M. 2018. Microb Drug Resist 24:613-620.
