# Supplementary material for: Genomic Epidemiology of CC30 Methicillin-Resistant Staphylococcus aureus Strains from Argentina Reveals Four Major Clades with Distinctive Genetic Features
Source: mSphere. 2021 Mar 10;6(2):e01297-20. doi: 10.1128/mSphere.01297-20 (PMC8546718; doi:10.1128/mSphere.01297-20)
Supplement: TABLE S2 [file msphere.01297-20-st002.xlsx]

## Sheet: Metadata
Assembly	id	Sample Accession	Run Accession	Name	Strain	PFGE	Hospital	City	Province	Country	Latitude	Longitude	Accuracy	day	month	year	Patient age (years)	Patient gender	Type of infection	Type of infection (CA or HA)	Oxacillin	Cefoxitin	Erythromycin	Clindamycin	Gentamycin	Rifampin	Trimethoprim-Sulfamethoxazole	Tetracycline	Ciprofloxacin	Vancomycin	Teicoplanin	Linezolid	Tigecycline	Minocycline	MLST	spa type	Clade	Subclade
25620_1#31.contigs_velvet.fa	25620_1#31	SAMEA104699852	ERR3290822	UBA1	2330	pulsotype C	Sanatorio Guemes	Buenos Aires	Buenos Aires	Argentina	-34.597	-58.4218	9			2005	15	F	SSSI	CA	R	R	S	S	S	S	S	S	S	Data not available	Data not available	Data not available	Data not available	Data not available	ST30	t019	4	4A
25620_1#32.contigs_velvet.fa	25620_1#32	SAMEA104699853	ERR3290823	UBA2	2075	pulsotype C	Sanatorio Guemes	Buenos Aires	Buenos Aires	Argentina	-34.597	-58.4218	9			2005	2	F	SSSI	CA	R	R	S	S	S	S	S	S	S	Data not available	Data not available	Data not available	Data not available	Data not available	ST30	t433	2	2
25620_1#33.contigs_velvet.fa	25620_1#33	SAMEA104699854	ERR3290824	UBA3	50	pulsotype C	Sanatorio Guemes	Buenos Aires	Buenos Aires	Argentina	-34.597	-58.4218	9	7	1	2006	18	M	SSSI	CA	R	R	S	Data not available	S	S	S	S	S	Data not available	Data not available	Data not available	Data not available	Data not available	ST30	t019	4	4D1
25620_1#34.contigs_velvet.fa	25620_1#34	SAMEA104699855	ERR3290825	UBA5	844	pulsotype C	Sanatorio Guemes	Buenos Aires	Buenos Aires	Argentina	-34.597	-58.4218	9			2006	Data not available	Data not available	SSSI	CA	R	R	S	S	S	S	S	S	S	Data not available	Data not available	Data not available	Data not available	Data not available	ST30	t019	4	4A
25620_1#35.contigs_velvet.fa	25620_1#35	SAMEA104699856	ERR3290826	UBA6	3	pulsotype D	Hospital Pediatrico Dr. Fernando Barreyro	Posadas	Misiones	Argentina	-27.3828	-55.8906	9	2	11	2004	6	F	Bone	CA	R	R	Data not available	Data not available	Data not available	Data not available	Data not available	Data not available	Data not available	Data not available	Data not available	Data not available	Data not available	Data not available	ST30	t021	3	3
25620_1#36.contigs_velvet.fa	25620_1#36	SAMEA104699857	ERR3290827	UBA7	5	pulsotype D	Hospital Pediatrico Dr. Fernando Barreyro	Posadas	Misiones	Argentina	-27.3828	-55.8906	9	27	12	2004	1.7	F	SSSI	CA	R	R	Data not available	Data not available	Data not available	Data not available	Data not available	Data not available	Data not available	Data not available	Data not available	Data not available	Data not available	Data not available	ST30	t021	3	3
25620_1#37.contigs_velvet.fa	25620_1#37	SAMEA104699858	ERR3290828	UBA8	15	pulsotype D	Hospital Pediatrico Dr. Fernando Barreyro	Posadas	Misiones	Argentina	-27.3828	-55.8906	9	2	3	2005	2	F	SSSI	CA	R	R	S	S	Data not available	Data not available	Data not available	Data not available	Data not available	Data not available	Data not available	Data not available	Data not available	Data not available	ST30	t021	3	3
25620_1#38.contigs_velvet.fa	25620_1#38	SAMEA104699859	ERR3290829	UBA9	17	pulsotype D	Hospital Pediatrico Dr. Fernando Barreyro	Posadas	Misiones	Argentina	-27.3828	-55.8906	9	7	3	2005	10	M	SSSI	CA	R	R	Data not available	Data not available	Data not available	Data not available	Data not available	Data not available	Data not available	Data not available	Data not available	Data not available	Data not available	Data not available	ST30	t021	3	3
25620_1#39.contigs_velvet.fa	25620_1#39	SAMEA104699860	ERR3290830	UBA10	29	pulsotype D	Hospital Pediatrico Dr. Fernando Barreyro	Posadas	Misiones	Argentina	-27.3828	-55.8906	9	28	4	2005	7	F	SSSI	CA	R	R	Data not available	Data not available	Data not available	Data not available	Data not available	Data not available	Data not available	Data not available	Data not available	Data not available	Data not available	Data not available	ST30	t021	3	3
25620_1#40.contigs_velvet.fa	25620_1#40	SAMEA104699861	ERR3290831	UBA11	31	pulsotype D	Hospital Pediatrico Dr. Fernando Barreyro	Posadas	Misiones	Argentina	-27.3828	-55.8906	9	2	5	2005	13	M	Bacteremia	CA	R	R	Data not available	Data not available	Data not available	Data not available	Data not available	Data not available	Data not available	Data not available	Data not available	Data not available	Data not available	Data not available	ST30	t021	3	3
25620_1#42.contigs_velvet.fa	25620_1#42	SAMEA104699863	ERR3290833	UBA13	35	pulsotype D	Hospital Pediatrico Dr. Fernando Barreyro	Posadas	Misiones	Argentina	-27.3828	-55.8906	9	12	4	2005	1.8	M	Pneumonia	CA	R	R	Data not available	Data not available	Data not available	Data not available	Data not available	Data not available	Data not available	Data not available	Data not available	Data not available	Data not available	Data not available	ST30	t274	3	3
25620_1#43.contigs_velvet.fa	25620_1#43	SAMEA104699864	ERR3290834	UBA14	61	pulsotype D	Hospital Pediatrico Dr. Fernando Barreyro	Posadas	Misiones	Argentina	-27.3828	-55.8906	9	20	4	2004	2.7	M	Meningitis	CA	R	R	Data not available	Data not available	Data not available	Data not available	Data not available	Data not available	S	Data not available	Data not available	Data not available	Data not available	Data not available	ST30	t021	3	3
25620_1#45.contigs_velvet.fa	25620_1#45	SAMEA104699866	ERR3290836	UBA16	S1	pulsotype C	Sanatorio Mendez	Buenos Aires	Buenos Aires	Argentina	-34.6144	-58.439	9			2010	32	F	SSSI	CA	R	R	S	S	Data not available	R	S	Data not available	S	Data not available	Data not available	Data not available	Data not available	Data not available	ST30	t019	4	4B
25620_1#46.contigs_velvet.fa	25620_1#46	SAMEA104699867	ERR3290837	UBA17	S2	pulsotype C	Sanatorio Mendez	Buenos Aires	Buenos Aires	Argentina	-34.6144	-58.439	9			2010	50	M	SSSI	CA	R	R	S	S	Data not available	Data not available	S	Data not available	S	Data not available	Data not available	Data not available	Data not available	Data not available	ST30	t019	4	4D1
25620_1#47.contigs_velvet.fa	25620_1#47	SAMEA104699868	ERR3290838	UBA18	S3	pulsotype C	Sanatorio Mendez	Buenos Aires	Buenos Aires	Argentina	-34.6144	-58.439	9			2010	29	M	SSSI	CA	R	R	S	S	S	Data not available	S	Data not available	S	Data not available	Data not available	Data not available	Data not available	Data not available	ST30	t019	4	4D1
25620_1#48.contigs_velvet.fa	25620_1#48	SAMEA104699869	ERR3290839	UBA19	S5	pulsotype C	Sanatorio Otamendi	Buenos Aires	Buenos Aires	Argentina	-34.5984	-58.4009	9			2010	25	M	SSSI	CA	R	R	S	S	S	S	S	S	S	S	Data not available	S	S	S	ST30	t342	2	2
25620_1#49.contigs_velvet.fa	25620_1#49	SAMEA104699870	ERR3290840	UBA20	S6	pulsotype C	Hospital UAI	Buenos Aires	Buenos Aires	Argentina	-34.6611	-58.445	9			2010	56	F	SSSI	CA	R	R	S	S	R	S	S	Data not available	S	S	Data not available	Data not available	Data not available	Data not available	ST30	t019	4	4C
25620_1#50.contigs_velvet.fa	25620_1#50	SAMEA104699871	ERR3290841	UBA21	S7	pulsotype C	Hospital UAI	Buenos Aires	Buenos Aires	Argentina	-34.6611	-58.445	9			2010	17	F	SSSI	CA	R	R	S	S	Data not available	S	S	Data not available	S	S	Data not available	Data not available	Data not available	Data not available	ST30	t019	4	4D1
25620_1#51.contigs_velvet.fa	25620_1#51	SAMEA104699872	ERR3290842	UBA22	S11	pulsotype C	Hospital Privado de la comunidad	Mar del Plata	Buenos Aires	Argentina	-38.0222	-57.5655	9			2010	39	F	SSSI	CA	R	R	S	S	S	S	S	S	S	S	Data not available	S	Data not available	S	ST30	t019	4	4D1
25620_1#52.contigs_velvet.fa	25620_1#52	SAMEA104699873	ERR3290843	UBA23	S20	pulsotype D	Instituto de Rehabilitacion Psicofisica	Buenos Aires	Buenos Aires	Argentina	-34.5538	-58.4408	9			2010	47	M	SSSI	CA	R	R	S	S	S	S	S	S	R	S	Data not available	S	Data not available	S	ST30	t021	3	3
25620_1#53.contigs_velvet.fa	25620_1#53	SAMEA104699874	ERR3290844	UBA24	S21	pulsotype C	Hospital Britanico	Buenos Aires	Buenos Aires	Argentina	-34.634	-58.3883	9			2010	74	F	SSSI	CA	R	R	S	S	S	S	S	Data not available	Data not available	Data not available	Data not available	Data not available	Data not available	S	ST30	t019	4	4D1
25620_1#54.contigs_velvet.fa	25620_1#54	SAMEA104699875	ERR3290845	UBA25	S22	pulsotype C	Hospital Britanico	Buenos Aires	Buenos Aires	Argentina	-34.634	-58.3883	9			2010	49	M	SSSI	CA	R	R	S	S	S	S	S	Data not available	S	Data not available	Data not available	Data not available	Data not available	S	ST30	t019	4	4D1
25620_1#55.contigs_velvet.fa	25620_1#55	SAMEA104699876	ERR3290846	UBA26	S23	pulsotype C	Hospital Britanico	Buenos Aires	Buenos Aires	Argentina	-34.634	-58.3883	9			2010	80	F	SSSI	CA	R	R	S	S	S	S	S	Data not available	Data not available	Data not available	Data not available	Data not available	Data not available	S	ST30	t019	4	4D1
25620_1#56.contigs_velvet.fa	25620_1#56	SAMEA104699877	ERR3290847	UBA27	S25	pulsotype C	Hospital Britanico	Buenos Aires	Buenos Aires	Argentina	-34.634	-58.3883	9			2010	61	F	SSSI	CA	R	R	S	S	S	S	S	Data not available	Data not available	Data not available	Data not available	Data not available	Data not available	S	ST30	t019	4	4D1
25620_1#57.contigs_velvet.fa	25620_1#57	SAMEA104699878	ERR3290848	UBA28	S26	pulsotype C	Hospital Britanico	Buenos Aires	Buenos Aires	Argentina	-34.634	-58.3883	9			2010	23	F	SSSI	CA	R	R	S	S	S	S	S	Data not available	S	S	S	Data not available	Data not available	S	ST30	t019	4	4D1
25620_1#58.contigs_velvet.fa	25620_1#58	SAMEA104699879	ERR3290849	UBA29	S27	pulsotype C	Hospital Britanico	Buenos Aires	Buenos Aires	Argentina	-34.634	-58.3883	9			2010	39	M	SSSI	CA	R	R	S	S	S	S	S	Data not available	S	Data not available	Data not available	Data not available	Data not available	S	ST30	t019	4	4D1
25620_1#59.contigs_velvet.fa	25620_1#59	SAMEA104699880	ERR3290850	UBA30	S28	pulsotype C	Hospital Britanico	Buenos Aires	Buenos Aires	Argentina	-34.634	-58.3883	9			2010	15	F	SSSI	CA	R	R	S	S	S	S	S	Data not available	S	Data not available	Data not available	Data not available	Data not available	S	ST30	t019	4	4D1
25620_1#60.contigs_velvet.fa	25620_1#60	SAMEA104699881	ERR3290851	UBA31	S29	pulsotype C	Hospital Nuestra Sra. de Lujan	Lujan	Buenos Aires	Argentina	-34.5706	-59.0975	9			2010	37	M	SSSI	CA	R	R	S	S	S	S	S	S	S	S	Data not available	Data not available	Data not available	S	ST30	t019	4	4C
25620_1#61.contigs_velvet.fa	25620_1#61	SAMEA104699882	ERR3290852	UBA32	S30	pulsotype C	Hospital Nuestra Sra. de Lujan	Lujan	Buenos Aires	Argentina	-34.5706	-59.0975	9			2010	30	M	SSSI	CA	R	R	S	S	S	S	S	S	S	Data not available	S	Data not available	Data not available	S	ST30	t019	4	4D1
25620_1#62.contigs_velvet.fa	25620_1#62	SAMEA104699883	ERR3290853	UBA33	S31	pulsotype C variant	Hospital Nuestra Sra. de Lujan	Lujan	Buenos Aires	Argentina	-34.5706	-59.0975	9			2010	60	M	SSSI	CA	R	R	S	S	S	S	S	S	S	Data not available	S	Data not available	Data not available	S	ST30	t021	3	3
25620_1#63.contigs_velvet.fa	25620_1#63	SAMEA104699884	ERR3290854	UBA34	S34	pulsotype C	Hospital HIGA Gral. Rodriguez	Gral. Rodriguez	Buenos Aires	Argentina	-34.6227	-58.9488	9			2010	62	M	SSSI	CA	R	R	S	S	R	S	S	S	S	S	S	S	Data not available	S	ST30	t019	4	4D1
25620_1#64.contigs_velvet.fa	25620_1#64	SAMEA104699885	ERR3290855	UBA35	S35	pulsotype C	Hospital HIGA Gral. Rodriguez	Gral. Rodriguez	Buenos Aires	Argentina	-34.6227	-58.9488	9			2010	36	M	SSSI	CA	R	R	S	S	S	S	S	S	S	S	S	S	Data not available	S	ST30	t019	4	4D1
25620_1#65.contigs_velvet.fa	25620_1#65	SAMEA104699886	ERR3290856	UBA36	S36	pulsotype C	Hospital HIGA Gral. Rodriguez	Gral. Rodriguez	Buenos Aires	Argentina	-34.6227	-58.9488	9			2010	36	M	SSSI	CA	R	R	S	S	S	S	S	S	S	S	S	S	Data not available	S	ST30	t019	4	4B
25620_1#66.contigs_velvet.fa	25620_1#66	SAMEA104699887	ERR3290857	UBA37	S37	pulsotype C	Hospital HIGA Gral. Rodriguez	Gral. Rodriguez	Buenos Aires	Argentina	-34.6227	-58.9488	9			2010	22	F	SSSI	CA	R	R	S	S	S	S	S	S	S	S	S	S	Data not available	S	ST30	t019	4	4B
25620_1#67.contigs_velvet.fa	25620_1#67	SAMEA104699888	ERR3290858	UBA38	S38	pulsotype C	Hospital HIGA Gral. Rodriguez	Gral. Rodriguez	Buenos Aires	Argentina	-34.6227	-58.9488	9			2010	34	M	SSSI	CA	R	R	S	S	S	S	S	S	S	S	S	S	Data not available	S	ST30	t019	4	4D1
25620_1#68.contigs_velvet.fa	25620_1#68	SAMEA104699889	ERR3290859	UBA39	S39	pulsotype C	Hospital HIGA Gral. Rodriguez	Gral. Rodriguez	Buenos Aires	Argentina	-34.6227	-58.9488	9			2010	31	M	SSSI	CA	R	R	R	R	S	S	S	S	S	S	S	S	Data not available	S	ST30	t975	4	4C
25620_1#69.contigs_velvet.fa	25620_1#69	SAMEA104699890	ERR3290860	UBA40	S40	pulsotype C	Hospital HIGA Gral. Rodriguez	Gral. Rodriguez	Buenos Aires	Argentina	-34.6227	-58.9488	9			2010	62	M	SSSI	CA	R	R	S	S	S	S	S	S	S	S	S	S	Data not available	S	ST30	t019	4	4D1
25620_1#70.contigs_velvet.fa	25620_1#70	SAMEA104699891	ERR3290861	UBA41	S41	pulsotype C	Hospital HIGA Gral. Rodriguez	Gral. Rodriguez	Buenos Aires	Argentina	-34.6227	-58.9488	9			2010	36	F	SSSI	CA	R	R	S	S	S	S	S	S	S	S	S	S	Data not available	S	ST30	t019	4	4D1
25620_1#71.contigs_velvet.fa	25620_1#71	SAMEA104699892	ERR3290862	UBA42	S42	pulsotype C	Hospital HIGA Gral. Rodriguez	Gral. Rodriguez	Buenos Aires	Argentina	-34.6227	-58.9488	9			2010	28	M	SSSI	CA	R	R	S	S	S	S	S	S	S	S	S	S	Data not available	S	ST30	t019	4	4D1
25620_1#72.contigs_velvet.fa	25620_1#72	SAMEA104699893	ERR3290863	UBA43	S43	pulsotype C	Hospital HIGA Gral. Rodriguez	Gral. Rodriguez	Buenos Aires	Argentina	-34.6227	-58.9488	9			2010	17	F	SSSI	CA	R	R	S	S	S	S	S	S	S	S	S	S	Data not available	S	ST30	t019	4	4D1
25620_1#73.contigs_velvet.fa	25620_1#73	SAMEA104699894	ERR3290864	UBA44	S44	pulsotype C	Hospital HIGA Gral. Rodriguez	Gral. Rodriguez	Buenos Aires	Argentina	-34.6227	-58.9488	9			2010	14	F	SSSI	CA	R	R	S	S	S	S	S	S	S	S	S	S	Data not available	S	ST30	t019	4	4D1
25620_1#74.contigs_velvet.fa	25620_1#74	SAMEA104699895	ERR3290865	UBA45	S47	pulsotype C	Hospital Tornu	Buenos Aires	Buenos Aires	Argentina	-34.587	-58.4725	9			2010	Data not available	M	SSSI	CA	R	R	R	R	S	S	S	S	S	Data not available	Data not available	Data not available	Data not available	S	ST30	t019	4	4B
25620_1#75.contigs_velvet.fa	25620_1#75	SAMEA104699896	ERR3290866	UBA46	S48	pulsotype C	Hospital Tornu	Buenos Aires	Buenos Aires	Argentina	-34.587	-58.4725	9			2010	23	M	SSSI	CA	R	R	S	S	S	S	S	S	S	Data not available	Data not available	Data not available	Data not available	S	ST30	t019	4	4B
25620_1#76.contigs_velvet.fa	25620_1#76	SAMEA104699897	ERR3290867	UBA47	S50	pulsotype C	Hospital Tornu	Buenos Aires	Buenos Aires	Argentina	-34.587	-58.4725	9			2010	27	M	SSSI	CA	R	R	S	S	S	S	S	S	S	Data not available	Data not available	Data not available	Data not available	S	ST30	t019	4	4D1
25620_1#77.contigs_velvet.fa	25620_1#77	SAMEA104699898	ERR3290868	UBA48	S51	pulsotype C	Hospital Tornu	Buenos Aires	Buenos Aires	Argentina	-34.587	-58.4725	9			2010	17	M	SSSI	CA	R	R	S	S	S	S	S	S	S	Data not available	Data not available	Data not available	Data not available	S	ST30	t019	4	4D1
25620_1#78.contigs_velvet.fa	25620_1#78	SAMEA104699899	ERR3290869	UBA49	S52	pulsotype C	Hospital Fernandez	Buenos Aires	Buenos Aires	Argentina	-34.5814	-58.4069	9	11	6	2010	40	F	SSSI	CA	R	R	S	S	S	S	S	S	S	S	S	S	S	S	ST30	t019	4	4C
25620_1#79.contigs_velvet.fa	25620_1#79	SAMEA104699900	ERR3290870	UBA50	S54	pulsotype C	Hospital Fernandez	Buenos Aires	Buenos Aires	Argentina	-34.5814	-58.4069	9	13	7	2010	42	F	SSSI	CA	R	R	S	S	S	S	S	S	S	S	S	S	S	S	ST30	t019	4	4D1
25620_1#80.contigs_velvet.fa	25620_1#80	SAMEA104699901	ERR3290871	UBA51	S56	pulsotype C	Hospital Fernandez	Buenos Aires	Buenos Aires	Argentina	-34.5814	-58.4069	9	28	7	2010	33	M	SSSI	CA	R	R	S	S	S	S	S	S	R	S	S	S	S	S	ST30	t019	4	4D1
25620_1#81.contigs_velvet.fa	25620_1#81	SAMEA104699902	ERR3290872	UBA52	S57	pulsotype C	Hospital Fernandez	Buenos Aires	Buenos Aires	Argentina	-34.5814	-58.4069	9	9	8	2010	30	M	SSSI	CA	R	R	R	Ri	S	S	S	S	S	S	S	S	S	S	ST30	t019	4	4D1
25620_1#82.contigs_velvet.fa	25620_1#82	SAMEA104699903	ERR3290873	UBA53	S58	pulsotype C	Hospital Fernandez	Buenos Aires	Buenos Aires	Argentina	-34.5814	-58.4069	9	6	8	2010	27	F	SSSI	CA	R	R	S	S	S	S	S	S	S	S	S	S	S	S	ST30	t019	4	4D1
25620_1#83.contigs_velvet.fa	25620_1#83	SAMEA104699904	ERR3290874	UBA54	S59	pulsotype C	Hospital Fernandez	Buenos Aires	Buenos Aires	Argentina	-34.5814	-58.4069	9	9	8	2010	49	M	SSSI	CA	R	R	S	S	S	S	S	S	S	S	Data not available	S	S	S	ST30	t019	4	4D1
25620_1#84.contigs_velvet.fa	25620_1#84	SAMEA104699905	ERR3290875	UBA55	S71	pulsotype C	Hospital Santojanni	Buenos Aires	Buenos Aires	Argentina	-34.6487	-58.5152	9			2011	47	M	SSSI	CA	R	R	S	S	S	S	S	Data not available	S	S	Data not available	Data not available	Data not available	S	ST30	t019	4	4D1
25620_1#85.contigs_velvet.fa	25620_1#85	SAMEA104699906	ERR3290876	UBA56	S72	pulsotype C	Hospital HIGA Gral. Rodriguez	Gral. Rodriguez	Buenos Aires	Argentina	-34.6227	-58.9488	9			2011	34	M	SSSI	CA	R	R	S	S	S	S	S	S	S	S	S	S	Data not available	S	ST30	t019	4	4D1
25620_1#86.contigs_velvet.fa	25620_1#86	SAMEA104699907	ERR3290877	UBA57	S74	pulsotype C	Hospital HIGA Gral. Rodriguez	Gral. Rodriguez	Buenos Aires	Argentina	-34.6227	-58.9488	9			2011	77	F	SSSI	CA	R	R	R	Ri	S	S	S	S	S	S	S	S	Data not available	S	ST30	t019	4	4D1
25620_1#87.contigs_velvet.fa	25620_1#87	SAMEA104699908	ERR3290878	UBA58	S75	pulsotype C	Hospital HIGA Gral. Rodriguez	Gral. Rodriguez	Buenos Aires	Argentina	-34.6227	-58.9488	9			2011	47	F	SSSI	CA	R	R	S	S	S	S	S	S	S	S	S	S	Data not available	S	ST30	t019	4	4D1
25620_1#88.contigs_velvet.fa	25620_1#88	SAMEA104699909	ERR3290879	UBA59	S76	pulsotype C	Hospital HIGA Gral. Rodriguez	Gral. Rodriguez	Buenos Aires	Argentina	-34.6227	-58.9488	9			2011	16	F	SSSI	CA	R	R	S	S	S	S	S	S	S	S	S	S	Data not available	S	ST30	t019	4	4D1
25620_1#89.contigs_velvet.fa	25620_1#89	SAMEA104699910	ERR3290880	UBA60	S78	pulsotype C	Hospital HIGA Gral. Rodriguez	Gral. Rodriguez	Buenos Aires	Argentina	-34.6227	-58.9488	9			2011	31	F	SSSI	CA	R	R	S	S	S	S	S	S	S	S	S	S	Data not available	S	ST30	t019	4	4D1
25620_1#90.contigs_velvet.fa	25620_1#90	SAMEA104699911	ERR3290881	UBA61	S79	pulsotype C	Hospital HIGA Gral. Rodriguez	Gral. Rodriguez	Buenos Aires	Argentina	-34.6227	-58.9488	9			2011	43	F	SSSI	CA	R	R	S	S	S	S	S	S	S	S	S	S	Data not available	S	ST30	t019	4	4D1
25620_1#91.contigs_velvet.fa	25620_1#91	SAMEA104699912	ERR3290882	UBA62	S80	pulsotype C	Hospital HIGA Gral. Rodriguez	Gral. Rodriguez	Buenos Aires	Argentina	-34.6227	-58.9488	9			2011	34	F	SSSI	CA	R	R	S	S	S	S	S	S	S	S	S	S	Data not available	S	ST30	t019	4	4D1
25620_1#92.contigs_velvet.fa	25620_1#92	SAMEA104699913	ERR3290883	UBA63	S81	pulsotype C	Hospital HIGA Gral. Rodriguez	Gral. Rodriguez	Buenos Aires	Argentina	-34.6227	-58.9488	9	26	7	2011	33	M	SSSI	CA	R	R	S	S	S	S	S	S	I	S	S	S	Data not available	S	ST30	t019	4	4D1
25620_1#93.contigs_velvet.fa	25620_1#93	SAMEA104699914	ERR3290884	UBA64	S82	pulsotype C	Hospital HIGA Gral. Rodriguez	Gral. Rodriguez	Buenos Aires	Argentina	-34.6227	-58.9488	9			2011	46	M	SSSI	CA	R	R	S	S	S	S	S	S	S	S	S	S	Data not available	S	ST30	t019	4	4C
25620_1#94.contigs_velvet.fa	25620_1#94	SAMEA104699915	ERR3290885	UBA65	S83	pulsotype C	Hospital HIGA Gral. Rodriguez	Gral. Rodriguez	Buenos Aires	Argentina	-34.6227	-58.9488	9			2011	62	M	SSSI	CA	R	R	S	S	S	S	S	S	S	S	S	S	Data not available	S	ST30	t019	4	4D1
25620_1#95.contigs_velvet.fa	25620_1#95	SAMEA104699916	ERR3290886	UBA66	S84	pulsotype C	Hospital HIGA Gral. Rodriguez	Gral. Rodriguez	Buenos Aires	Argentina	-34.6227	-58.9488	9			2011	20	M	SSSI	CA	R	R	S	S	S	S	S	S	S	S	S	S	Data not available	S	ST30	t019	4	4D1
25620_1#96.contigs_velvet.fa	25620_1#96	SAMEA104699917	ERR3290887	UBA67	S85	pulsotype C	Hospital HIGA Gral. Rodriguez	Gral. Rodriguez	Buenos Aires	Argentina	-34.6227	-58.9488	9			2011	66	M	SSSI	CA	R	R	S	S	S	S	S	S	S	S	S	S	Data not available	S	ST30	t019	4	4D1
25620_1#97.contigs_velvet.fa	25620_1#97	SAMEA104699918	ERR3290888	UBA68	S87	pulsotype C	Hospital HIGA Gral. Rodriguez	Gral. Rodriguez	Buenos Aires	Argentina	-34.6227	-58.9488	9			2011	55	M	SSSI	CA	R	R	S	S	S	S	S	S	S	S	S	S	S	S	ST30	novel - t019 related	4	4D1
25620_1#98.contigs_velvet.fa	25620_1#98	SAMEA104699919	ERR3290889	UBA69	S88	pulsotype C	Hospital HIGA Gral. Rodriguez	Gral. Rodriguez	Buenos Aires	Argentina	-34.6227	-58.9488	9			2011	17	M	SSSI	CA	R	R	S	S	S	S	S	S	S	S	S	S	Data not available	S	ST30	t019	4	4D1
25620_1#99.contigs_velvet.fa	25620_1#99	SAMEA104699920	ERR3290890	UBA70	S93	pulsotype C	Hospital Nuestra Sra. de Lujan	Lujan	Buenos Aires	Argentina	-34.5706	-59.0975	9			2011	60	M	SSSI	CA	R	R	S	S	S	S	Data not available	Data not available	Data not available	Data not available	Data not available	Data not available	Data not available	S	ST30	t019	4	4B
25620_1#100.contigs_velvet.fa	25620_1#100	SAMEA104699921	ERR3290891	UBA71	S94	pulsotype C	Hospital Nuestra Sra. de Lujan	Lujan	Buenos Aires	Argentina	-34.5706	-59.0975	9			2011	18	M	SSSI	CA	R	R	S	S	S	S	Data not available	Data not available	S	S	Data not available	Data not available	Data not available	S	ST30	t019	4	4D1
25620_1#101.contigs_velvet.fa	25620_1#101	SAMEA104699922	ERR3290892	UBA72	S95	pulsotype C	Hospital Nuestra Sra. de Lujan	Lujan	Buenos Aires	Argentina	-34.5706	-59.0975	9			2011	22	M	SSSI	CA	R	R	S	S	Data not available	S	S	Data not available	Data not available	S	S	Data not available	Data not available	S	ST30	t019	4	4D1
25620_1#102.contigs_velvet.fa	25620_1#102	SAMEA104699923	ERR3290893	UBA73	S96	pulsotype C	Hospital Nuestra Sra. de Lujan	Lujan	Buenos Aires	Argentina	-34.5706	-59.0975	9			2011	43	M	SSSI	CA	R	R	S	S	Data not available	S	S	S	Data not available	S	Data not available	Data not available	Data not available	S	ST30	t019	4	4D1
25620_1#103.contigs_velvet.fa	25620_1#103	SAMEA104699924	ERR3290894	UBA74	S97	pulsotype C	Hospital Nuestra Sra. de Lujan	Lujan	Buenos Aires	Argentina	-34.5706	-59.0975	9			2011	26	F	SSSI	CA	R	R	S	S	S	S	S	S	Data not available	S	Data not available	Data not available	Data not available	Data not available	ST30	t019	4	4D1
25620_1#104.contigs_velvet.fa	25620_1#104	SAMEA104699925	ERR3290895	UBA75	S98	pulsotype C	Hospital Nuestra Sra. de Lujan	Lujan	Buenos Aires	Argentina	-34.5706	-59.0975	9			2011	18	M	SSSI	CA	R	R	R	R	S	S	S	S	Data not available	Data not available	Data not available	Data not available	Data not available	S	ST30	t975	4	4C
25620_1#105.contigs_velvet.fa	25620_1#105	SAMEA104699926	ERR3290896	UBA76	S99	pulsotype C	Hospital Nuestra Sra. de Lujan	Lujan	Buenos Aires	Argentina	-34.5706	-59.0975	9			2011	26	M	SSSI	CA	R	R	S	S	Data not available	S	S	S	Data not available	Data not available	Data not available	Data not available	Data not available	S	ST30	t019	4	4D1
25620_1#106.contigs_velvet.fa	25620_1#106	SAMEA104699927	ERR3290897	UBA77	S100	pulsotype C	Hospital Nuestra Sra. de Lujan	Lujan	Buenos Aires	Argentina	-34.5706	-59.0975	9			2011	29	M	SSSI	CA	R	R	S	S	Data not available	S	S	S	S	Data not available	S	Data not available	Data not available	S	ST30	t019	4	4D1
25620_1#107.contigs_velvet.fa	25620_1#107	SAMEA104699928	ERR3290898	UBA78	S105	pulsotype C	Laboratorio Perez Cambet - TANDIL	Tandil	Buenos Aires	Argentina	-37.3231	-59.1354	9	13	4	2011	Data not available	M	SSSI	CA	R	R	S	S	S	Data not available	S	Data not available	S	Data not available	Data not available	Data not available	Data not available	Data not available	ST30	t019	4	4B
25620_1#108.contigs_velvet.fa	25620_1#108	SAMEA104699929	ERR3290899	UBA79	S109	pulsotype C	Sanatorio Mendez	Buenos Aires	Buenos Aires	Argentina	-34.6144	-58.439	9			2011	Data not available	Data not available	SSSI	CA	R	R	S	S	Data not available	Data not available	S	Data not available	S	Data not available	Data not available	Data not available	Data not available	Data not available	ST30	t019	4	4D1
25620_1#109.contigs_velvet.fa	25620_1#109	SAMEA104699930	ERR3290900	UBA80	S110	pulsotype C	Sanatorio Mendez	Buenos Aires	Buenos Aires	Argentina	-34.6144	-58.439	9			2011	22	M	SSSI	CA	R	R	S	S	Data not available	Data not available	S	Data not available	S	Data not available	Data not available	Data not available	Data not available	Data not available	ST30	t019	4	4D1
25620_1#110.contigs_velvet.fa	25620_1#110	SAMEA104699931	ERR3290901	UBA81	S111	pulsotype C	Sanatorio Mendez	Buenos Aires	Buenos Aires	Argentina	-34.6144	-58.439	9			2011	18	M	SSSI	CA	R	R	S	S	Data not available	Data not available	S	Data not available	Data not available	Data not available	Data not available	Data not available	Data not available	Data not available	ST30	t019	4	4D1
25620_1#111.contigs_velvet.fa	25620_1#111	SAMEA104699932	ERR3290902	UBA82	S113	pulsotype C	Sanatorio Mendez	Buenos Aires	Buenos Aires	Argentina	-34.6144	-58.439	9			2011	42	M	SSSI	CA	R	R	S	S	Data not available	Data not available	S	Data not available	Data not available	Data not available	Data not available	Data not available	Data not available	Data not available	ST30	t019	4	4D1
25620_1#112.contigs_velvet.fa	25620_1#112	SAMEA104699933	ERR3290903	UBA83	S114	pulsotype C	Sanatorio Mendez	Buenos Aires	Buenos Aires	Argentina	-34.6144	-58.439	9			2011	59	F	SSSI	CA	R	R	S	S	Data not available	Data not available	S	Data not available	Data not available	Data not available	Data not available	Data not available	Data not available	Data not available	ST30	t019	4	4D1
25620_1#113.contigs_velvet.fa	25620_1#113	SAMEA104699934	ERR3290904	UBA84	S115	pulsotype C	Sanatorio Mendez	Buenos Aires	Buenos Aires	Argentina	-34.6144	-58.439	9			2011	20	F	SSSI	CA	R	R	S	S	R	Data not available	S	Data not available	Data not available	Data not available	Data not available	Data not available	Data not available	Data not available	ST30	ND	4	4D1
25620_1#114.contigs_velvet.fa	25620_1#114	SAMEA104699935	ERR3290905	UBA85	S116	pulsotype C	Sanatorio Mendez	Buenos Aires	Buenos Aires	Argentina	-34.6144	-58.439	9			2011	Data not available	F	SSSI	CA	Data not available	R	S	S	Data not available	Data not available	S	Data not available	Data not available	Data not available	Data not available	Data not available	Data not available	Data not available	ST30	t019	4	4D1
25620_1#115.contigs_velvet.fa	25620_1#115	SAMEA104699936	ERR3290906	UBA86	S120	pulsotype C	Hospital Privado de la comunidad	Mar del Plata	Buenos Aires	Argentina	-38.0222	-57.5655	9			2011	39	F	SSSI	CA	R	R	S	S	S	S	S	S	S	S	Data not available	S	Data not available	S	ST30	t019	4	4D1
25620_1#116.contigs_velvet.fa	25620_1#116	SAMEA104699937	ERR3290907	UBA87	S123	pulsotype C	Hospital Privado de la comunidad	Mar del Plata	Buenos Aires	Argentina	-38.0222	-57.5655	9			2011	62	M	SSSI	CA	R	R	Data not available	Data not available	R	Data not available	Data not available	Data not available	Data not available	Data not available	Data not available	Data not available	Data not available	Data not available	ST30	t019	4	4D1
25620_1#117.contigs_velvet.fa	25620_1#117	SAMEA104699938	ERR3290908	UBA88	S124	pulsotype C	Hospital Privado de la comunidad	Mar del Plata	Buenos Aires	Argentina	-38.0222	-57.5655	9			2011	19	M	SSSI	CA	R	R	S	S	S	S	S	S	S	S	Data not available	S	Data not available	S	ST30	t433	2	2
25620_1#118.contigs_velvet.fa	25620_1#118	SAMEA104699939	ERR3290909	UBA89	S133	pulsotype C	Hospital Fernandez	Buenos Aires	Buenos Aires	Argentina	-34.5814	-58.4069	9			2011	36	M	SSSI	CA	R	R	S	S	S	S	S	S	S	S	Data not available	S	S	S	ST6078	t019	4	4D1
25620_1#119.contigs_velvet.fa	25620_1#119	SAMEA104699940	ERR3290910	UBA90	S134	pulsotype C	Hospital Fernandez	Buenos Aires	Buenos Aires	Argentina	-34.5814	-58.4069	9			2011	30	M	SSSI	CA	R	R	S	S	S	S	S	S	S	S	Data not available	S	S	S	ST30	t019	4	4D1
25620_1#120.contigs_velvet.fa	25620_1#120	SAMEA104699941	ERR3290911	UBA91	S137	pulsotype C	Hospital Fernandez	Buenos Aires	Buenos Aires	Argentina	-34.5814	-58.4069	9			2011	33	M	SSSI	CA	R	R	S	S	S	S	S	S	S	S	Data not available	S	S	S	ST30	t019	4	4D1
25620_1#121.contigs_velvet.fa	25620_1#121	SAMEA104699942	ERR3290912	UBA93	S139	pulsotype C	Hospital Fernandez	Buenos Aires	Buenos Aires	Argentina	-34.5814	-58.4069	9			2011	20	M	SSSI	CA	R	R	S	S	Data not available	S	S	S	S	S	Data not available	S	S	S	ST30	t019	4	4D1
25620_1#122.contigs_velvet.fa	25620_1#122	SAMEA104699943	ERR3290913	UBA94	S141	pulsotype C	Hospital Fernandez	Buenos Aires	Buenos Aires	Argentina	-34.5814	-58.4069	9			2011	32	M	SSSI	CA	R	R	S	S	S	S	S	S	S	S	Data not available	S	S	S	ST30	t019	4	4D1
25620_1#123.contigs_velvet.fa	25620_1#123	SAMEA104699944	ERR3290914	UBA95	S143	pulsotype C	Hospital Fernandez	Buenos Aires	Buenos Aires	Argentina	-34.5814	-58.4069	9			2011	21	F	SSSI	CA	R	R	S	S	S	S	S	S	S	S	Data not available	S	S	S	ST30	t019	4	4D
25620_1#124.contigs_velvet.fa	25620_1#124	SAMEA104699945	ERR3290915	UBA96	S144	pulsotype C	Hospital Fernandez	Buenos Aires	Buenos Aires	Argentina	-34.5814	-58.4069	9			2011	19	M	SSSI	CA	R	R	S	S	S	S	S	S	S	S	Data not available	S	S	S	ST30	t019	4	4D1
25620_1#125.contigs_velvet.fa	25620_1#125	SAMEA104699946	ERR3290916	UBA97	S146	pulsotype C	Hospital Fernandez	Buenos Aires	Buenos Aires	Argentina	-34.5814	-58.4069	9			2011	32	M	SSSI	CA	R	R	S	S	R	S	S	Data not available	S	S	S	S	S	Data not available	ST30	t2982	4	4C
25620_1#126.contigs_velvet.fa	25620_1#126	SAMEA104699947	ERR3290917	UBA98	S147	pulsotype C	Hospital Fernandez	Buenos Aires	Buenos Aires	Argentina	-34.5814	-58.4069	9			2011	19	M	SSSI	CA	R	R	S	S	Data not available	S	S	Data not available	S	S	S	S	S	Data not available	ST30	t019	4	4B
25620_1#127.contigs_velvet.fa	25620_1#127	SAMEA104699948	ERR3290918	UBA99	S149	pulsotype C	Hospital Fernandez	Buenos Aires	Buenos Aires	Argentina	-34.5814	-58.4069	9			2011	32	M	SSSI	CA	R	R	S	S	Data not available	S	S	Data not available	S	S	S	S	S	Data not available	ST30	t019	4	4D1
25620_1#128.contigs_velvet.fa	25620_1#128	SAMEA104699949	ERR3290919	UBA102	S154	pulsotype C	Hospital Santamarina - TANDIL	Tandil	Buenos Aires	Argentina	-37.3154	-59.1388	9			2011	Data not available	Data not available	SSSI	CA	Data not available	R	R	Ri	Data not available	Data not available	Data not available	Data not available	Data not available	Data not available	Data not available	Data not available	Data not available	Data not available	ST30	t019	4	4B
25620_1#129.contigs_velvet.fa	25620_1#129	SAMEA104699950	ERR3290920	UBA100	S150	pulsotype C	Hospital Fernandez	Buenos Aires	Buenos Aires	Argentina	-34.5814	-58.4069	9			2011	21	M	SSSI	CA	R	R	S	S	S	S	S	S	S	S	S	S	S	S	ST30	t019	4	4D1
25620_1#130.contigs_velvet.fa	25620_1#130	SAMEA104699951	ERR3290921	UBA101	S151	pulsotype C	Hospital Fernandez	Buenos Aires	Buenos Aires	Argentina	-34.5814	-58.4069	9			2011	31	F	SSSI	CA	R	R	S	S	S	S	S	S	S	S	S	S	S	S	ST30	t019	4	4D1
25620_1#131.contigs_velvet.fa	25620_1#131	SAMEA104699952	ERR3290922	UBA103	S165	pulsotype C	Hospital Cullen	Santa Fe	Santa Fe	Argentina	-31.6486	-60.7192	9			2011	22	M	SSSI	CA	R	R	S	S	S	S	S	Data not available	S	Data not available	Data not available	S	S	S	ST30	t138	4	4D1
25620_1#132.contigs_velvet.fa	25620_1#132	SAMEA104699953	ERR3290923	UBA104	S166	pulsotype C	Hospital Cullen	Santa Fe	Santa Fe	Argentina	-31.6486	-60.7192	9			2011	30	M	SSSI	CA	R	R	S	S	S	S	S	Data not available	S	Data not available	Data not available	Data not available	Data not available	Data not available	ST30	t019	4	4B
25620_1#133.contigs_velvet.fa	25620_1#133	SAMEA104699954	ERR3290924	UBA105	S169	pulsotype C	Hospital Cullen	Santa Fe	Santa Fe	Argentina	-31.6486	-60.7192	9			2011	45	M	SSSI	CA	R	R	S	S	S	S	S	Data not available	S	Data not available	Data not available	Data not available	S	S	ST30	t019	4	4B
25620_1#134.contigs_velvet.fa	25620_1#134	SAMEA104699955	ERR3290925	UBA106	S174	pulsotype C	Data not available	Data not available	Buenos Aires	Argentina	-34.6037	-58.3816	4			2011	Data not available	Data not available	SSSI	CA	Data not available	R	Data not available	Data not available	R	Data not available	Data not available	Data not available	Data not available	Data not available	Data not available	Data not available	Data not available	Data not available	ST30	t019	4	4B
25620_1#135.contigs_velvet.fa	25620_1#135	SAMEA104699956	ERR3290926	UBA107	S176	pulsotype C	Hospital HIGA Gral. Rodriguez	Gral. Rodriguez	Buenos Aires	Argentina	-34.6227	-58.9488	9			2011	41	M	SSSI	CA	R	R	S	S	S	S	S	S	S	S	S	S	Data not available	S	ST30	t019	4	4D1
25620_1#136.contigs_velvet.fa	25620_1#136	SAMEA104699957	ERR3290927	UBA108	S179	pulsotype C	Hospital Evita Pueblo	Berazategui	Buenos Aires	Argentina	-34.7827	-58.2114	9	14	1	2010	Data not available	M	SSSI	CA	R	R	S	S	S	S	S	S	S	S	Data not available	S	Data not available	Data not available	ST30	t019	4	4B
25620_1#137.contigs_velvet.fa	25620_1#137	SAMEA104699958	ERR3290928	UBA109	S181	pulsotype C	Hospital Evita Pueblo	Berazategui	Buenos Aires	Argentina	-34.7827	-58.2114	9	28	6	2010	Data not available	F	SSSI	CA	R	R	S	S	S	S	S	S	S	S	Data not available	S	Data not available	Data not available	ST30	t019	4	4D1
25620_1#138.contigs_velvet.fa	25620_1#138	SAMEA104699959	ERR3290929	UBA110	S15	pulsotype C	Hospital Aeronautico	Buenos Aires	Buenos Aires	Argentina	-34.6529	-58.4118	9			2010	Data not available	Data not available	Bacteremia	CA	R	R	R	Ri	S	S	S	S	S	Data not available	Data not available	Data not available	Data not available	S	ST30	t019	4	4B
25620_1#139.contigs_velvet.fa	25620_1#139	SAMEA104699960	ERR3290930	UBA111	S16	pulsotype C	Hospital Aeronautico	Buenos Aires	Buenos Aires	Argentina	-34.6529	-58.4118	9			2010	Data not available	Data not available	Bacteremia	CA	R	R	Data not available	S	S	S	S	S	S	Data not available	Data not available	Data not available	Data not available	S	ST30	t019	4	4D1
25620_1#140.contigs_velvet.fa	25620_1#140	SAMEA104699961	ERR3290931	UBA112	S17	pulsotype C	Hospital Muâ€“iz	Buenos Aires	Buenos Aires	Argentina	-34.6378	-58.3936	9			2010	Data not available	M	Bacteremia	CA	R	R	S	S	R	S	S	S	S	Data not available	Data not available	S	S	S	ST30	t019	4	4C
25620_1#141.contigs_velvet.fa	25620_1#141	SAMEA104699962	ERR3290932	UBA113	S18	pulsotype C	Hospital Muâ€“iz	Buenos Aires	Buenos Aires	Argentina	-34.6378	-58.3936	9			2010	Data not available	M	Bacteremia	CA	R	R	R	Ri	S	S	S	S	S	Data not available	Data not available	S	S	Data not available	ST30	t019	4	4B
25620_1#142.contigs_velvet.fa	25620_1#142	SAMEA104699963	ERR3290933	UBA114	S32	pulsotype C	Hospital de Lujan	Lujan	Buenos Aires	Argentina	-34.5706	-59.0975	9			2010	24	M	Bone	CA	R	R	S	S	R	S	S	S	S	S	Data not available	Data not available	Data not available	Data not available	ST30	t138	4	4D1
25620_1#143.contigs_velvet.fa	25620_1#143	SAMEA104699964	ERR3290934	UBA115	S33	pulsotype C	Hospital de Lujan	Lujan	Buenos Aires	Argentina	-34.5706	-59.0975	9			2010	29	M	Pleural liquid	CA	R	R	S	S	S	S	S	Data not available	S	Data not available	Data not available	Data not available	Data not available	S	ST30	t019	4	4D1
25620_1#144.contigs_velvet.fa	25620_1#144	SAMEA104699965	ERR3290935	UBA116	S46	pulsotype C	Hospital Espanol	Buenos Aires	Buenos Aires	Argentina	-34.6149	-58.4079	9			2010	35	F	Bacteremia	CA	R	R	S	S	S	S	S	S	S	Data not available	Data not available	Data not available	Data not available	Data not available	ST30	t019	4	4D1
25620_1#145.contigs_velvet.fa	25620_1#145	SAMEA104699966	ERR3290936	UBA117	S61	pulsotype C	Hospital Fernandez	Buenos Aires	Buenos Aires	Argentina	-34.5814	-58.4069	9			2011	62	F	Bone - SSSI	CA	R	R	S	S	R	S	S	S	I	S	S	S	S	S	ST30	t019	4	4D1
25620_1#146.contigs_velvet.fa	25620_1#146	SAMEA104699967	ERR3290937	UBA118	S68	pulsotype C	Hospital Cullen	Santa Fe	Santa Fe	Argentina	-31.6486	-60.7192	9			2011	34	F	Bacteremia	CA	R	R	R	Ri	S	S	S	S	S	Data not available	Data not available	S	Data not available	S	ST30	t019	4	4B
25620_1#147.contigs_velvet.fa	25620_1#147	SAMEA104699968	ERR3290938	UBA119	S90	pulsotype C	Hospital HIGA Gral. Rodriguez	Gral. Rodriguez	Buenos Aires	Argentina	-34.6227	-58.9488	9			2011	20	F	Bacteremia	CA	R	R	S	S	S	S	S	S	S	S	S	S	Data not available	S	ST30	t019	4	4D1
25620_1#148.contigs_velvet.fa	25620_1#148	SAMEA104699969	ERR3290939	UBA120	S102	pulsotype C	Hospital de Lujan	Lujan	Buenos Aires	Argentina	-34.5706	-59.0975	9			2011	17	M	Bacteremia	CA	R	R	S	S	S	S	S	S	S	S	S	Data not available	Data not available	S	ST30	t019	4	4D1
25620_1#149.contigs_velvet.fa	25620_1#149	SAMEA104699970	ERR3290940	UBA121	S129	pulsotype C	Hospital Fernandez	Buenos Aires	Buenos Aires	Argentina	-34.5814	-58.4069	9			2011	20	M	Bacteremia	CA	R	R	S	S	Data not available	S	S	Data not available	S	S	S	S	S	S	ST30	t019	4	4D1
25620_1#150.contigs_velvet.fa	25620_1#150	SAMEA104699971	ERR3290941	UBA122	S130	pulsotype C	Hospital Fernandez	Buenos Aires	Buenos Aires	Argentina	-34.5814	-58.4069	9			2011	54	F	Pleural liquid	CA	R	R	S	S	R	S	S	S	S	Data not available	Data not available	S	S	S	ST30	t019	4	4D1
25620_1#151.contigs_velvet.fa	25620_1#151	SAMEA104699972	ERR3290942	UBA123	S157	pulsotype C	Hospital Muâ€“iz	Buenos Aires	Buenos Aires	Argentina	-34.6378	-58.3936	9			2011	24	M	Bacteremia	CA	R	R	R	R	S	S	S	Data not available	S	Data not available	Data not available	Data not available	Data not available	S	ST30	t019	4	4B
25620_1#152.contigs_velvet.fa	25620_1#152	SAMEA104699973	ERR3290943	UBA124	S158	pulsotype C	Hospital Muâ€“iz	Buenos Aires	Buenos Aires	Argentina	-34.6378	-58.3936	9			2011	32	M	Bacteremia	CA	R	R	S	S	S	S	S	Data not available	S	Data not available	Data not available	Data not available	Data not available	S	ST30	t019	4	4D1
25620_1#153.contigs_velvet.fa	25620_1#153	SAMEA104699974	ERR3290944	UBA125	S159	pulsotype C	Hospital Muâ€“iz	Buenos Aires	Buenos Aires	Argentina	-34.6378	-58.3936	9			2011	45	M	Bacteremia	CA	R	R	R	Ri	S	S	S	Data not available	S	Data not available	Data not available	Data not available	Data not available	Data not available	ST30	t019	4	4B
25620_1#154.contigs_velvet.fa	25620_1#154	SAMEA104699975	ERR3290945	UBA126	S175	pulsotype C	Hospital HIGA Gral. Rodriguez	Gral. Rodriguez	Buenos Aires	Argentina	-34.6227	-58.9488	9			2011	16	F	Bacteremia - SSSI	CA	R	R	S	S	S	S	S	S	S	S	S	Data not available	Data not available	S	ST30	t019	4	4D1
25620_1#155.contigs_velvet.fa	25620_1#155	SAMEA104699976	ERR3290946	UBA127	S177	pulsotype C	Hospital Evita Pueblo	Berazategui	Buenos Aires	Argentina	-34.7827	-58.2114	9	12	4	2010	Data not available	Data not available	Bacteremia	CA	R	R	S	S	S	S	S	S	S	S	Data not available	S	Data not available	S	ST5999	t019	4	4B
25620_1#156.contigs_velvet.fa	25620_1#156	SAMEA104699977	ERR3290947	UBA128	S14	pulsotype C	Hospital Aeronautico	Buenos Aires	Buenos Aires	Argentina	-34.6529	-58.4118	9			2010	Data not available	Data not available	Bacteremia	CA	R	R	Data not available	S	S	S	S	S	S	S	Data not available	Data not available	Data not available	S	ST5999	t019	4	4B
25620_1#157.contigs_velvet.fa	25620_1#157	SAMEA104699978	ERR3290948	UBA129	S91	pulsotype C	Hospital HIGA Gral. Rodriguez	Gral. Rodriguez	Buenos Aires	Argentina	-34.6227	-58.9488	9			2011	16	M	Bacteremia - SSSI	CA	R	R	S	S	S	S	S	S	S	S	S	S	Data not available	S	ST30	t019	4	4D1
25620_1#158.contigs_velvet.fa	25620_1#158	SAMEA104699979	ERR3290949	UBA130	S101	pulsotype C	Hospital de Lujan	Lujan	Buenos Aires	Argentina	-34.5706	-59.0975	9			2011	28	M	Bacteremia - SSSI	CA	R	R	S	S	S	S	S	S	S	S	S	Data not available	Data not available	S	ST30	t019	4	4D1
25620_1#159.contigs_velvet.fa	25620_1#159	SAMEA104699980	ERR3290950	UBA131	S104	pulsotype C	Laboratorio Perez Cambet - TANDIL	Tandil	Buenos Aires	Argentina	-37.3231	-59.1354	9	24	12	2010	Data not available	M	Bacteremia	CA	R	R	S	S	S	S	S	Data not available	S	Data not available	Data not available	Data not available	Data not available	Data not available	ST30	t019	4	4D1
25620_1#160.contigs_velvet.fa	25620_1#160	SAMEA104699981	ERR3290951	UBA132	S178	pulsotype C	Hospital Evita Pueblo	Berazategui	Buenos Aires	Argentina	-34.7827	-58.2114	9	28	6	2010	Data not available	M	Bacteremia	CA	R	R	S	S	S	S	S	S	S	S	Data not available	S	Data not available	Data not available	ST30	t019	4	4C
25620_1#161.contigs_velvet.fa	25620_1#161	SAMEA104699982	ERR3290952	UBA133	2/6 Agosto 2009	pulsotype D	Hospital Pediatrico Dr. Fernando Barreyro	Posadas	Misiones	Argentina	-27.3828	-55.8906	9	6	8	2009	8	M	Bacteremia	Data not available	Data not available	R	Data not available	Data not available	Data not available	Data not available	Data not available	Data not available	Data not available	Data not available	Data not available	Data not available	Data not available	Data not available	ST30	t021	3	3
25620_1#162.contigs_velvet.fa	25620_1#162	SAMEA104699983	ERR3290953	UBA134	4/22 Diciembre 2009	pulsotype D	Hospital Pediatrico Dr. Fernando Barreyro	Posadas	Misiones	Argentina	-27.3828	-55.8906	9	22	12	2009	2	M	Bone	Data not available	Data not available	R	Data not available	Data not available	Data not available	Data not available	Data not available	Data not available	Data not available	Data not available	Data not available	Data not available	Data not available	Data not available	ST30	t021	3	3
25620_1#163.contigs_velvet.fa	25620_1#163	SAMEA104699984	ERR3290954	UBA135	6/10 Enero 2010	pulsotype D	Hospital Pediatrico Dr. Fernando Barreyro	Posadas	Misiones	Argentina	-27.3828	-55.8906	9	10	1	2010	9	F	Bacteremia	Data not available	Data not available	R	Data not available	Data not available	Data not available	Data not available	Data not available	Data not available	Data not available	Data not available	Data not available	Data not available	Data not available	Data not available	ST30	t421	2	2
25620_1#164.contigs_velvet.fa	25620_1#164	SAMEA104699985	ERR3290955	UBA136	3/20 Febrero 2010	pulsotype D	Hospital Pediatrico Dr. Fernando Barreyro	Posadas	Misiones	Argentina	-27.3828	-55.8906	9	20	2	2010	0.5	M	SSSI	Data not available	Data not available	R	Data not available	Data not available	Data not available	Data not available	Data not available	Data not available	Data not available	Data not available	Data not available	Data not available	Data not available	Data not available	ST30	t021	3	3
25620_1#165.contigs_velvet.fa	25620_1#165	SAMEA104699986	ERR3290956	UBA137	5/11 Febrero 2010	pulsotype D	Hospital Pediatrico Dr. Fernando Barreyro	Posadas	Misiones	Argentina	-27.3828	-55.8906	9	11	2	2010	4	F	SSSI	Data not available	Data not available	R	Data not available	Data not available	Data not available	Data not available	Data not available	Data not available	Data not available	Data not available	Data not available	Data not available	Data not available	Data not available	ST30	t021	3	3
25620_1#166.contigs_velvet.fa	25620_1#166	SAMEA104699987	ERR3290957	UBA138	8/26 Febrero 2010	pulsotype D	Hospital Pediatrico Dr. Fernando Barreyro	Posadas	Misiones	Argentina	-27.3828	-55.8906	9	26	2	2010	0.08	F	SSSI	Data not available	Data not available	R	Data not available	Data not available	Data not available	Data not available	Data not available	Data not available	Data not available	Data not available	Data not available	Data not available	Data not available	Data not available	ST30	t021	3	3
25620_1#167.contigs_velvet.fa	25620_1#167	SAMEA104699988	ERR3290958	UBA139	2/18 Junio 2010	pulsotype D	Hospital Pediatrico Dr. Fernando Barreyro	Posadas	Misiones	Argentina	-27.3828	-55.8906	9	18	6	2010	7	M	Bone	Data not available	Data not available	R	Data not available	Data not available	Data not available	Data not available	Data not available	Data not available	Data not available	Data not available	Data not available	Data not available	Data not available	Data not available	ST30	t021	3	3
25620_1#168.contigs_velvet.fa	25620_1#168	SAMEA104699989	ERR3290959	UBA140	7/8 Enero 2011	pulsotype D	Hospital Pediatrico Dr. Fernando Barreyro	Posadas	Misiones	Argentina	-27.3828	-55.8906	9	8	1	2011	5	M	SSSI	Data not available	Data not available	R	Data not available	Data not available	Data not available	Data not available	Data not available	Data not available	Data not available	Data not available	Data not available	Data not available	Data not available	Data not available	ST30	t021	3	3
25620_1#169.contigs_velvet.fa	25620_1#169	SAMEA104699990	ERR3290960	UBA141	10/5 Enero 2010	pulsotype C	Hospital Pediatrico Dr. Fernando Barreyro	Posadas	Misiones	Argentina	-27.3828	-55.8906	9	5	1	2010	10	M	SSSI	Data not available	Data not available	R	Data not available	Data not available	Data not available	Data not available	Data not available	Data not available	Data not available	Data not available	Data not available	Data not available	Data not available	Data not available	ST30	t019	4	4B
25620_1#170.contigs_velvet.fa	25620_1#170	SAMEA104699991	ERR3290961	UBA142	8/11 Enero 2010	pulsotype C	Hospital Pediatrico Dr. Fernando Barreyro	Posadas	Misiones	Argentina	-27.3828	-55.8906	9	11	1	2010	2	M	SSSI	Data not available	Data not available	R	Data not available	Data not available	Data not available	Data not available	Data not available	Data not available	Data not available	Data not available	Data not available	Data not available	Data not available	Data not available	ST30	t019	4	4D1
25620_1#171.contigs_velvet.fa	25620_1#171	SAMEA104699992	ERR3290962	UBA143	6/29 Enero 2010	pulsotype C	Hospital Pediatrico Dr. Fernando Barreyro	Posadas	Misiones	Argentina	-27.3828	-55.8906	9	29	1	2010	7	M	Bacteremia	Data not available	Data not available	R	Data not available	Data not available	Data not available	Data not available	Data not available	Data not available	Data not available	Data not available	Data not available	Data not available	Data not available	Data not available	ST30	t019	4	4B
25620_1#172.contigs_velvet.fa	25620_1#172	SAMEA104699993	ERR3290963	UBA144	7/7 Enero 2010	pulsotype C	Hospital Pediatrico Dr. Fernando Barreyro	Posadas	Misiones	Argentina	-27.3828	-55.8906	9	7	1	2010	1	F	Meningitis	Data not available	Data not available	R	Data not available	Data not available	Data not available	Data not available	Data not available	Data not available	Data not available	Data not available	Data not available	Data not available	Data not available	Data not available	ST30	t019	4	4B
25620_1#173.contigs_velvet.fa	25620_1#173	SAMEA104699994	ERR3290964	UBA145	2/20 Enero 2010	pulsotype C	Hospital Pediatrico Dr. Fernando Barreyro	Posadas	Misiones	Argentina	-27.3828	-55.8906	9	20	1	2010	9	F	SSSI	Data not available	Data not available	R	Data not available	Data not available	Data not available	Data not available	Data not available	Data not available	Data not available	Data not available	Data not available	Data not available	Data not available	Data not available	ST30	t019	4	4B
25620_1#174.contigs_velvet.fa	25620_1#174	SAMEA104699995	ERR3290965	UBA146	17/23 Febrero 2010	pulsotype C	Hospital Pediatrico Dr. Fernando Barreyro	Posadas	Misiones	Argentina	-27.3828	-55.8906	9	23	2	2010	6	M	SSSI	Data not available	Data not available	R	Data not available	Data not available	Data not available	Data not available	Data not available	Data not available	Data not available	Data not available	Data not available	Data not available	Data not available	Data not available	ST30	t019	4	4B
25620_1#175.contigs_velvet.fa	25620_1#175	SAMEA104699996	ERR3290966	UBA147	13/3 Marzo 2010	pulsotype C	Hospital Pediatrico Dr. Fernando Barreyro	Posadas	Misiones	Argentina	-27.3828	-55.8906	9	3	3	2010	9	M	SSSI	Data not available	Data not available	R	Data not available	Data not available	Data not available	Data not available	Data not available	Data not available	Data not available	Data not available	Data not available	Data not available	Data not available	Data not available	ST30	t019	4	4D1
25620_1#176.contigs_velvet.fa	25620_1#176	SAMEA104699997	ERR3290967	UBA148	1/19 Marzo 2010	pulsotype C variant	Hospital Pediatrico Dr. Fernando Barreyro	Posadas	Misiones	Argentina	-27.3828	-55.8906	9	19	3	2010	14	M	SSSI	Data not available	S	S	Data not available	Data not available	Data not available	Data not available	Data not available	Data not available	Data not available	Data not available	Data not available	Data not available	Data not available	Data not available	ST30	t021	3	3
25620_1#177.contigs_velvet.fa	25620_1#177	SAMEA104699998	ERR3290968	UBA149	2/29 Mayo 2010	pulsotype C	Hospital Pediatrico Dr. Fernando Barreyro	Posadas	Misiones	Argentina	-27.3828	-55.8906	9	29	5	2010	0.75	F	SSSI	Data not available	Data not available	R	Data not available	Data not available	Data not available	Data not available	Data not available	Data not available	Data not available	Data not available	Data not available	Data not available	Data not available	Data not available	ST30	t019	4	4B
25620_1#178.contigs_velvet.fa	25620_1#178	SAMEA104699999	ERR3290969	UBA150	53367	pulsotype C	Hospital de Clinicas Jose de San Martin	Buenos Aires	Buenos Aires	Argentina	-34.5987	-58.4	9	18	9	2009	80	M	Bacteremia	Data not available	R	R	S	S	S	S	S	Data not available	S	S	S	S	S	Data not available	ST30	t019	4	4C
25620_1#179.contigs_velvet.fa	25620_1#179	SAMEA104700000	ERR3290970	UBA151	54435	pulsotype C	Hospital de Clinicas Jose de San Martin	Buenos Aires	Buenos Aires	Argentina	-34.5987	-58.4	9	22	12	2009	73	M	Bacteremia	Data not available	R	R	S	S	S	S	S	Data not available	S	S	S	S	S	Data not available	ST30	t019	4	4D1
25620_1#180.contigs_velvet.fa	25620_1#180	SAMEA104700001	ERR3290971	UBA152	55063	pulsotype C	Hospital de Clinicas Jose de San Martin	Buenos Aires	Buenos Aires	Argentina	-34.5987	-58.4	9	15	2	2010	84	M	Bacteremia	Data not available	R	R	S	S	S	S	S	Data not available	S	S	S	S	S	Data not available	ST30	t019	4	4D1
25620_1#181.contigs_velvet.fa	25620_1#181	SAMEA104700002	ERR3290972	UBA153	55948	pulsotype C	Hospital de Clinicas Jose de San Martin	Buenos Aires	Buenos Aires	Argentina	-34.5987	-58.4	9	3	5	2010	18	F	Bacteremia	Data not available	R	R	S	S	S	S	S	Data not available	S	S	S	S	S	Data not available	ST30	t019	4	4D1
25620_1#182.contigs_velvet.fa	25620_1#182	SAMEA104700003	ERR3290973	UBA154	55978	pulsotype C	Hospital de Clinicas Jose de San Martin	Buenos Aires	Buenos Aires	Argentina	-34.5987	-58.4	9	6	5	2010	68	F	Bacteremia	Data not available	R	R	S	S	R	S	S	Data not available	S	S	S	S	S	Data not available	ST30	t019	4	4B
25620_1#183.contigs_velvet.fa	25620_1#183	SAMEA104700004	ERR3290974	UBA155	56911	pulsotype C	Hospital de Clinicas Jose de San Martin	Buenos Aires	Buenos Aires	Argentina	-34.5987	-58.4	9	15	7	2010	83	F	Bacteremia	Data not available	R	R	S	S	S	S	S	Data not available	S	S	S	S	S	Data not available	ST30	t019	4	4B
25620_1#184.contigs_velvet.fa	25620_1#184	SAMEA104700005	ERR3290975	UBA156	57139	pulsotype C	Hospital de Clinicas Jose de San Martin	Buenos Aires	Buenos Aires	Argentina	-34.5987	-58.4	9	3	8	2010	30	M	Bacteremia	Data not available	R	R	S	S	S	S	S	Data not available	S	S	S	S	S	Data not available	ST30	t019	4	4D1
25620_1#185.contigs_velvet.fa	25620_1#185	SAMEA104700006	ERR3290976	UBA157	57308	pulsotype C	Hospital de Clinicas Jose de San Martin	Buenos Aires	Buenos Aires	Argentina	-34.5987	-58.4	9	20	8	2010	59	F	Bacteremia	Data not available	R	R	S	S	S	S	S	Data not available	S	S	S	S	S	Data not available	ST30	t019	4	4B
25620_1#186.contigs_velvet.fa	25620_1#186	SAMEA104700007	ERR3290977	UBA158	57499	pulsotype C	Hospital de Clinicas Jose de San Martin	Buenos Aires	Buenos Aires	Argentina	-34.5987	-58.4	9	9	9	2010	67	M	Bacteremia	Data not available	R	R	S	S	S	S	S	Data not available	S	S	S	S	S	Data not available	ST30	t019	4	4D1
25620_1#187.contigs_velvet.fa	25620_1#187	SAMEA104700008	ERR3290978	UBA159	66579	pulsotype C	Hospital de Clinicas Jose de San Martin	Buenos Aires	Buenos Aires	Argentina	-34.5987	-58.4	9	28	9	2012	33	F	Bacteremia	Data not available	R	R	S	S	S	S	S	Data not available	Data not available	S	S	S	Data not available	S	ST30	t019	4	4D1
25620_1#188.contigs_velvet.fa	25620_1#188	SAMEA104700009	ERR3290979	UBA160	66416	pulsotype C	Hospital de Clinicas Jose de San Martin	Buenos Aires	Buenos Aires	Argentina	-34.5987	-58.4	9	16	9	2012	59	M	Bacteremia	Data not available	R	R	S	S	S	S	S	Data not available	Data not available	S	S	S	Data not available	S	ST30	t019	4	4D1
25620_1#189.contigs_velvet.fa	25620_1#189	SAMEA104700010	ERR3290980	UBA161	66367	pulsotype C	Hospital de Clinicas Jose de San Martin	Buenos Aires	Buenos Aires	Argentina	-34.5987	-58.4	9	12	9	2012	59	M	Bacteremia	Data not available	R	R	S	S	S	S	S	Data not available	Data not available	S	S	S	Data not available	S	ST30	t019	4	4D1
25620_1#190.contigs_velvet.fa	25620_1#190	SAMEA104700011	ERR3290981	UBA162	66552	pulsotype C	Hospital de Clinicas Jose de San Martin	Buenos Aires	Buenos Aires	Argentina	-34.5987	-58.4	9	27	9	2012	47	M	Bacteremia	Data not available	R	R	S	S	S	S	S	Data not available	S	S	S	S	Data not available	S	ST30	t019	4	4D1
25620_1#191.contigs_velvet.fa	25620_1#191	SAMEA104700012	ERR3290982	UBA163	70677	pulsotype C	Hospital de Clinicas Jose de San Martin	Buenos Aires	Buenos Aires	Argentina	-34.5987	-58.4	9	31	7	2013	68	F	Bacteremia	Data not available	R	R	S	S	S	S	S	Data not available	Data not available	S	S	S	Data not available	S	ST30	t019	4	4D1
25620_1#192.contigs_velvet.fa	25620_1#192	SAMEA104700013	ERR3290983	UBA164	70602	pulsotype C	Hospital de Clinicas Jose de San Martin	Buenos Aires	Buenos Aires	Argentina	-34.5987	-58.4	9	26	7	2013	68	F	Bacteremia	Data not available	R	R	S	S	S	S	S	Data not available	Data not available	S	S	S	Data not available	S	ST30	t019	4	4D1
25620_1#193.contigs_velvet.fa	25620_1#193	SAMEA104700014	ERR3290984	UBA165	80526	pulsotype C	Hospital de Clinicas Jose de San Martin	Buenos Aires	Buenos Aires	Argentina	-34.5987	-58.4	9	19	9	2013	16	M	Bacteremia	Data not available	R	R	S	S	S	S	S	Data not available	Data not available	S	S	S	Data not available	S	ST30	t019	4	4C
25620_1#194.contigs_velvet.fa	25620_1#194	SAMEA104700015	ERR3290985	UBA166	80581	pulsotype C	Hospital de Clinicas Jose de San Martin	Buenos Aires	Buenos Aires	Argentina	-34.5987	-58.4	9	2	10	2013	16	M	Bacteremia	Data not available	R	R	S	S	S	S	S	Data not available	Data not available	S	S	S	Data not available	S	ST30	t019	4	4C
25620_1#195.contigs_velvet.fa	25620_1#195	SAMEA104700016	ERR3290986	UBA167	83968	pulsotype C	Hospital de Clinicas Jose de San Martin	Buenos Aires	Buenos Aires	Argentina	-34.5987	-58.4	9	17	5	2014	49	F	Bacteremia	Data not available	R	R	S	S	S	S	S	Data not available	Data not available	S	S	S	Data not available	S	ST30	t019	4	4D1
25620_1#196.contigs_velvet.fa	25620_1#196	SAMEA104700017	ERR3290987	UBA168	66636	pulsotype C	Hospital de Clinicas Jose de San Martin	Buenos Aires	Buenos Aires	Argentina	-34.5987	-58.4	9	7	10	2012	42	M	Bacteremia	Data not available	R	R	S	S	S	S	S	Data not available	Data not available	S	S	S	Data not available	S	ST30	t019	4	4D1
25620_1#197.contigs_velvet.fa	25620_1#197	SAMEA104700018	ERR3290988	UBA172	CF43	pulsotype C	Hospital de Niâ€“os Dr. Ricardo Gutierrez	Buenos Aires	Buenos Aires	Argentina	-34.5943	-58.4114	9	25	6	2012	0.99	F	Cystic Fibrosis related	Data not available	R	R	S	S	R	S	S	S	S	S	S	S	S	S	ST30	t019	4	4C
25620_1#198.contigs_velvet.fa	25620_1#198	SAMEA104700019	ERR3290989	UBA173	CF1	pulsotype C	Hospital de Niâ€“os Dr. Ricardo Gutierrez	Buenos Aires	Buenos Aires	Argentina	-34.5943	-58.4114	9	10	2	2012	4.48	M	Cystic Fibrosis related	Data not available	R	R	S	S	S	S	S	S	S	S	S	S	S	S	ST30	t019	4	4D1
25620_1#199.contigs_velvet.fa	25620_1#199	SAMEA104700020	ERR3290990	UBA174	CF11	pulsotype C	Hospital de Niâ€“os Dr. Ricardo Gutierrez	Buenos Aires	Buenos Aires	Argentina	-34.5943	-58.4114	9	28	8	2012	2.59	M	Cystic Fibrosis related	Data not available	R	R	S	S	S	S	S	Data not available	S	Data not available	S	Data not available	S	Data not available	ST30	t3801	4	4D1
25620_1#200.contigs_velvet.fa	25620_1#200	SAMEA104700021	ERR3290991	UBA175	CF6	pulsotype C	Hospital de Niâ€“os Dr. Ricardo Gutierrez	Buenos Aires	Buenos Aires	Argentina	-34.5943	-58.4114	9	8	8	2012	1.48	F	Cystic Fibrosis related	Data not available	R	R	S	S	S	S	S	S	S	S	S	S	S	S	ST30	novel - t019 related	4	4D1
25620_1#201.contigs_velvet.fa	25620_1#201	SAMEA104700022	ERR3290992	UBA176	CF2	pulsotype C	Hospital de Niâ€“os Dr. Ricardo Gutierrez	Buenos Aires	Buenos Aires	Argentina	-34.5943	-58.4114	9	11	12	2012	4.06	F	Cystic Fibrosis related	Data not available	R	R	S	S	S	S	S	S	S	S	S	S	S	S	ST30	t019	4	4D1
25620_1#202.contigs_velvet.fa	25620_1#202	SAMEA104700023	ERR3290993	UBA180	CF77	pulsotype C	Hospital de Niâ€“os Dr. Ricardo Gutierrez	Buenos Aires	Buenos Aires	Argentina	-34.5943	-58.4114	9	1	10	2014	8.58	M	Cystic Fibrosis related	Data not available	R	R	S	S	S	S	S	Data not available	S	Data not available	S	S	Data not available	Data not available	ST30	t019	4	4C
25620_1#203.contigs_velvet.fa	25620_1#203	SAMEA104700024	ERR3290994	UBA181	CF78	pulsotype C	Hospital de Niâ€“os Dr. Ricardo Gutierrez	Buenos Aires	Buenos Aires	Argentina	-34.5943	-58.4114	9	12	3	2015	9.02	M	Cystic Fibrosis related	Data not available	R	R	S	S	S	S	S	S	S	S	S	S	Data not available	S	ST30	t019	4	4C
25620_1#204.contigs_velvet.fa	25620_1#204	SAMEA104700025	ERR3290995	UBA182	CF79	pulsotype C	Hospital de Niâ€“os Dr. Ricardo Gutierrez	Buenos Aires	Buenos Aires	Argentina	-34.5943	-58.4114	9	12	3	2015	7.5	M	Cystic Fibrosis related	Data not available	R	R	S	S	S	S	S	S	S	S	S	S	Data not available	S	ST30	t019	4	4C
25620_1#205.contigs_velvet.fa	25620_1#205	SAMEA104700026	ERR3290996	UBA183	CF93	pulsotype C	Hospital de Niâ€“os Dr. Ricardo Gutierrez	Buenos Aires	Buenos Aires	Argentina	-34.5943	-58.4114	9	25	9	2014	6.93	M	Cystic Fibrosis related	Data not available	R	R	S	S	S	S	S	S	S	S	S	S	Data not available	S	ST30	t019	4	4C
25620_1#206.contigs_velvet.fa	25620_1#206	SAMEA104700027	ERR3290997	UBA184	CF95	pulsotype D	Hospital de Niâ€“os Dr. Ricardo Gutierrez	Buenos Aires	Buenos Aires	Argentina	-34.5943	-58.4114	9	1	6	2015	2.96	M	Cystic Fibrosis related	Data not available	R	R	S	S	R	S	S	S	S	S	S	S	Data not available	S	ST30	t019	4	4C
25620_1#207.contigs_velvet.fa	25620_1#207	SAMEA104700028	ERR3290998	UBA185	CF128	pulsotype C	Hospital de Niâ€“os Dr. Ricardo Gutierrez	Buenos Aires	Buenos Aires	Argentina	-34.5943	-58.4114	9	26	5	2015	11.14	M	Cystic Fibrosis related	Data not available	R	R	S	S	R	S	S	S	S	S	S	S	Data not available	S	ST30	t019	4	4D1
25620_1#208.contigs_velvet.fa	25620_1#208	SAMEA104700029	ERR3290999	UBA186	CF129	pulsotype C	Hospital de Niâ€“os Dr. Ricardo Gutierrez	Buenos Aires	Buenos Aires	Argentina	-34.5943	-58.4114	9	1	5	2014	6.42	M	Cystic Fibrosis related	Data not available	R	R	S	S	S	S	S	S	S	S	S	S	Data not available	S	ST30	t975	4	4C
25620_1#209.contigs_velvet.fa	25620_1#209	SAMEA104700030	ERR3291000	UBA187	CF130	pulsotype C	Hospital de Niâ€“os Dr. Ricardo Gutierrez	Buenos Aires	Buenos Aires	Argentina	-34.5943	-58.4114	9	18	7	2014	6.64	M	Cystic Fibrosis related	Data not available	R	R	S	S	S	S	S	S	S	S	S	S	Data not available	S	ST30	t975	4	4C
25620_1#211.contigs_velvet.fa	25620_1#211	SAMEA104700032	ERR3291002	UBA189	CF200	pulsotype C	Hospital de Niâ€“os Dr. Ricardo Gutierrez	Buenos Aires	Buenos Aires	Argentina	-34.5943	-58.4114	9	1	5	2014	4.7	M	Cystic Fibrosis related	Data not available	R	R	S	S	S	S	S	S	S	S	S	S	Data not available	S	ST30	t019	4	4D1
25620_1#212.contigs_velvet.fa	25620_1#212	SAMEA104700033	ERR3291003	UBA190	CF232	pulsotype C	Hospital de Niâ€“os Dr. Ricardo Gutierrez	Buenos Aires	Buenos Aires	Argentina	-34.5943	-58.4114	9	1	5	2014	6.92	F	Cystic Fibrosis related	Data not available	R	R	S	S	S	S	S	S	S	S	S	S	Data not available	S	ST30	t975	4	4C
25620_1#213.contigs_velvet.fa	25620_1#213	SAMEA104700034	ERR3291004	UBA191	5202	pulsotype C	Hospital Municipal Emilio Zerboni	San Antonio de Areco	Buenos Aires	Argentina	-34.2433	-59.4774	9	4	2	2013	50	M	Necrotizing Pneumonia	CA	R	R	S	S	S	S	S	Data not available	S	S	Data not available	Data not available	Data not available	S	ST30	t019	4	4D1
25620_1#214.contigs_velvet.fa	25620_1#214	SAMEA104700035	ERR3291005	UBA192	SA21	pulsotype C	Hospital de Clinicas Jose de San Martin	Buenos Aires	Buenos Aires	Argentina	-34.5987	-58.4	9	5	8	2008	26	M	SSSI	Data not available	R	R	S	S	S	S	S	S	S	Data not available	S	Data not available	Data not available	Data not available	ST30	t433	2	2
25620_1#215.contigs_velvet.fa	25620_1#215	SAMEA104700036	ERR3291006	UBA193	8 (60I)	pulsotype C variant	Kindergarten	San Antonio de Areco	Buenos Aires	Argentina	-34.2436	-59.4739	4	19	9	2007	5	M	Healthy carrier	Data not available	R	R	S	S	S	S	S	S	S	Data not available	Data not available	Data not available	Data not available	S	ST6000	t012	1	1
25620_1#216.contigs_velvet.fa	25620_1#216	SAMEA104700037	ERR3291007	UBA194	10 (102N)	pulsotype D variant	Kindergarten	San Antonio de Areco	Buenos Aires	Argentina	-34.2436	-59.4739	4	25	9	2007	5	F	Healthy carrier	Data not available	R	R	S	S	S	R	S	S	S	Data not available	Data not available	Data not available	Data not available	Data not available	ST30	t012	1	1
25620_1#217.contigs_velvet.fa	25620_1#217	SAMEA104700038	ERR3291008	UBA195	P1 (9557)	pulsotype C	Hospital Muâ€“iz	Buenos Aires	Buenos Aires	Argentina	-34.6378	-58.3936	9	9	7	2011	Data not available	M	SSSI	Data not available	R	R	R	Ri	S	S	S	S	S	Data not available	Data not available	S	S	S	ST30	t019	4	4B
25620_1#218.contigs_velvet.fa	25620_1#218	SAMEA104700039	ERR3291009	UBA196	P1 (10390)	pulsotype C	Hospital Muâ€“iz	Buenos Aires	Buenos Aires	Argentina	-34.6378	-58.3936	9	20	7	2011	Data not available	M	BX	Data not available	R	R	R	Ri	S	S	S	S	S	Data not available	Data not available	S	S	S	ST30	t019	4	4B
25620_1#219.contigs_velvet.fa	25620_1#219	SAMEA104700040	ERR3291010	UBA197	460	pulsotype C	Hospital Alvarez	Buenos Aires	Buenos Aires	Argentina	-34.6239	-58.4697	9	4	5	2009	22	F	SSSI	Data not available	R	R	S	S	S	S	S	S	S	S	Data not available	Data not available	Data not available	Data not available	ST30	t019	4	4D1
25620_1#220.contigs_velvet.fa	25620_1#220	SAMEA104700041	ERR3291011	UBA198	463	pulsotype C	Hospital Alvarez	Buenos Aires	Buenos Aires	Argentina	-34.6239	-58.4697	9	20	4	2009	Data not available	F	SSSI	Data not available	R	R	S	S	S	S	S	S	S	S	Data not available	Data not available	Data not available	Data not available	ST30	t019	4	4D1
25620_1#221.contigs_velvet.fa	25620_1#221	SAMEA104700042	ERR3291012	UBA199	470	pulsotype C	Hospital Alvarez	Buenos Aires	Buenos Aires	Argentina	-34.6239	-58.4697	9	22	4	2009	18	F	SSSI	Data not available	R	R	R	R	S	S	S	S	S	S	Data not available	Data not available	Data not available	Data not available	ST30	t019	4	4B
25620_1#222.contigs_velvet.fa	25620_1#222	SAMEA104700043	ERR3291013	UBA200	704	pulsotype C	Hospital Alvarez	Buenos Aires	Buenos Aires	Argentina	-34.6239	-58.4697	9	10	6	2009	27	F	SSSI	Data not available	R	R	S	S	S	S	S	S	S	S	S	S	Data not available	S	ST30	t019	4	4D1
25620_1#223.contigs_velvet.fa	25620_1#223	SAMEA104700044	ERR3291014	UBA201	33	pulsotype D	Hospital Pediatrico Dr. Fernando Barreyro	Posadas	Misiones	Argentina	-27.3828	-55.8906	9			2005	3	M	Bacteremia	CA	R	R	Data not available	Data not available	Data not available	Data not available	Data not available	Data not available	Data not available	Data not available	Data not available	Data not available	Data not available	Data not available	ST30	t021	3	3

## Sheet: QC of sequence data
					Raw reads		Mapping stats to S. aureus TW20				Kraken stats			Assembly stats
Assembly	id	Sample Accession	Run Accession	Name	No Reads	No Bases	Mapped %	Depth of Coverage	Genome Covered	No. Het SNPs	Unclassified (%)	Staphylococcus aureus (%)	Staphylococcus phage phiPVL-CN125 (%)	Total Length	No Contigs	N50	No scaffolded bases (N)
25620_1#31.contigs_velvet.fa	25620_1#31	SAMEA104699852	ERR3290822	UBA1	3042844	459469444	85.3	127.32	85.53	117	0.21	93.1	0.43	2798336	31	289255	16
25620_1#32.contigs_velvet.fa	25620_1#32	SAMEA104699853	ERR3290823	UBA2	2911248	439598448	84.5	120.76	85.74	95	0.31	93.09	0	2839726	27	264016	2
25620_1#33.contigs_velvet.fa	25620_1#33	SAMEA104699854	ERR3290824	UBA3	2876264	434315864	85.5	120.72	85.06	117	0.23	93.29	0.42	2797904	30	390822	186
25620_1#34.contigs_velvet.fa	25620_1#34	SAMEA104699855	ERR3290825	UBA5	2985964	450880564	83.5	122.36	85.18	112	0.81	92.44	0.36	2797680	31	224844	3
25620_1#35.contigs_velvet.fa	25620_1#35	SAMEA104699856	ERR3290826	UBA6	2615156	394888556	85.3	109.47	85.87	170	0.42	94.14	0	2829034	23	224898	3
25620_1#36.contigs_velvet.fa	25620_1#36	SAMEA104699857	ERR3290827	UBA7	2830612	427422412	86.4	120	85.65	121	0.31	95.48	0	2790420	26	395780	0
25620_1#37.contigs_velvet.fa	25620_1#37	SAMEA104699858	ERR3290828	UBA8	2895692	437249492	85.5	121.52	85.68	145	0.34	94.34	0	2826687	28	578797	2
25620_1#38.contigs_velvet.fa	25620_1#38	SAMEA104699859	ERR3290829	UBA9	2806614	423798714	86.4	119.08	85.6	142	0.23	94.97	0	2791059	24	290046	1
25620_1#39.contigs_velvet.fa	25620_1#39	SAMEA104699860	ERR3290830	UBA10	2975658	449324358	86.7	126.56	85.46	136	0.49	94.5	0	2806141	27	304014	0
25620_1#40.contigs_velvet.fa	25620_1#40	SAMEA104699861	ERR3290831	UBA11	2901832	438176632	85.3	121.48	85.67	144	0.62	94.27	0	2825059	25	224902	1
25620_1#42.contigs_velvet.fa	25620_1#42	SAMEA104699863	ERR3290833	UBA13	2675468	403995668	85.3	112	85.58	127	0.53	94.38	0	2829473	23	358799	1
25620_1#43.contigs_velvet.fa	25620_1#43	SAMEA104699864	ERR3290834	UBA14	2591630	391336130	85.5	108.75	85.75	167	0.51	94.27	0	2823882	25	195015	0
25620_1#45.contigs_velvet.fa	25620_1#45	SAMEA104699866	ERR3290836	UBA16	2828634	427123734	84.9	117.92	85.17	110	0.39	92.64	0.46	2789276	28	627601	1
25620_1#46.contigs_velvet.fa	25620_1#46	SAMEA104699867	ERR3290837	UBA17	2886262	435825562	85.1	120.52	85.01	126	0.49	92.69	0.45	2797590	26	411475	71
25620_1#47.contigs_velvet.fa	25620_1#47	SAMEA104699868	ERR3290838	UBA18	2817660	425466660	84.2	116.48	85.1	124	0.48	93.53	0.21	2832392	34	421907	2
25620_1#48.contigs_velvet.fa	25620_1#48	SAMEA104699869	ERR3290839	UBA19	3119838	471095538	83.7	128.2	85.56	97	0.52	92.91	0	2843573	30	411539	0
25620_1#49.contigs_velvet.fa	25620_1#49	SAMEA104699870	ERR3290840	UBA20	2752032	415556832	85.7	115.8	85.22	119	0.49	93.86	0.24	2808843	34	199114	2
25620_1#50.contigs_velvet.fa	25620_1#50	SAMEA104699871	ERR3290841	UBA21	2785820	420658820	86	117.56	85.14	101	0.5	94.16	0.23	2793274	29	423234	1
25620_1#51.contigs_velvet.fa	25620_1#51	SAMEA104699872	ERR3290842	UBA22	2922548	441304748	86.3	123.76	85.52	99	0.45	94.18	0.23	2807592	32	250145	8
25620_1#52.contigs_velvet.fa	25620_1#52	SAMEA104699873	ERR3290843	UBA23	2529740	381990740	82.9	102.96	85.87	169	0.68	91.93	0	2830044	21	394787	1
25620_1#53.contigs_velvet.fa	25620_1#53	SAMEA104699874	ERR3290844	UBA24	2890630	436485130	86.2	122.36	85.12	112	0.44	94.19	0.23	2793879	31	409690	4
25620_1#54.contigs_velvet.fa	25620_1#54	SAMEA104699875	ERR3290845	UBA25	2772790	418691290	86.4	117.52	85.04	121	0.45	94.33	0.21	2794272	28	411485	2
25620_1#55.contigs_velvet.fa	25620_1#55	SAMEA104699876	ERR3290846	UBA26	2938978	443785678	86.2	124.4	85.02	120	0.3	94.28	0.22	2794503	32	411520	2
25620_1#56.contigs_velvet.fa	25620_1#56	SAMEA104699877	ERR3290847	UBA27	3050940	460691940	84.8	127.04	85.26	138	0.83	92.7	0.21	2829895	35	225514	5
25620_1#57.contigs_velvet.fa	25620_1#57	SAMEA104699878	ERR3290848	UBA28	2967368	448072568	86.5	125.92	85.11	112	0.09	94.29	0.23	2795560	33	411010	3
25620_1#58.contigs_velvet.fa	25620_1#58	SAMEA104699879	ERR3290849	UBA29	3054102	461169402	85.9	128.8	85.14	107	0.09	94.04	0.21	2793096	29	411412	2
25620_1#59.contigs_velvet.fa	25620_1#59	SAMEA104699880	ERR3290850	UBA30	2944388	444602588	85.1	123	85.16	131	0.55	92.86	0.27	2814743	34	249628	3
25620_1#60.contigs_velvet.fa	25620_1#60	SAMEA104699881	ERR3290851	UBA31	2882930	435322430	85.5	120.96	85.05	105	0.26	93.22	0.4	2793521	26	390768	15
25620_1#61.contigs_velvet.fa	25620_1#61	SAMEA104699882	ERR3290852	UBA32	2906786	438924686	84	119.88	85.01	111	0.27	93.82	0.24	2795899	30	423679	1
25620_1#62.contigs_velvet.fa	25620_1#62	SAMEA104699883	ERR3290853	UBA33	2992784	451910384	85.1	124.96	85.65	154	0.29	94.26	0	2830192	25	385616	0
25620_1#63.contigs_velvet.fa	25620_1#63	SAMEA104699884	ERR3290854	UBA34	2883984	435481584	86.5	122.44	85.07	118	0.07	94.5	0.23	2794546	28	422713	2
25620_1#64.contigs_velvet.fa	25620_1#64	SAMEA104699885	ERR3290855	UBA35	2782730	420192230	86.4	117.96	85.06	116	0.16	94.39	0.25	2795060	33	423296	2
25620_1#65.contigs_velvet.fa	25620_1#65	SAMEA104699886	ERR3290856	UBA36	2703468	408223668	86.5	114.8	85.04	112	0.07	94.36	0.14	2790578	24	414088	4
25620_1#66.contigs_velvet.fa	25620_1#66	SAMEA104699887	ERR3290857	UBA37	3054906	461290806	86.3	129.44	85.19	105	0.28	94.5	0.13	2791424	25	423121	3
25620_1#67.contigs_velvet.fa	25620_1#67	SAMEA104699888	ERR3290858	UBA38	2861020	432014020	86.3	121.16	85.07	118	0.22	94.36	0.23	2795134	29	413040	3
25620_1#68.contigs_velvet.fa	25620_1#68	SAMEA104699889	ERR3290859	UBA39	2824956	426568356	85.4	118.4	85.09	129	0.27	93.5	0.32	2790825	26	427948	86
25620_1#69.contigs_velvet.fa	25620_1#69	SAMEA104699890	ERR3290860	UBA40	2886238	435821938	86.4	122.32	85.04	116	0.09	94.39	0.24	2794541	27	419464	7
25620_1#70.contigs_velvet.fa	25620_1#70	SAMEA104699891	ERR3290861	UBA41	3015166	455290066	86.4	127.84	85.1	110	0.09	94.37	0.23	2794931	29	421577	2
25620_1#71.contigs_velvet.fa	25620_1#71	SAMEA104699892	ERR3290862	UBA42	3156660	476655660	86.5	134	85.09	111	0.31	94.46	0.22	2791152	29	419588	1
25620_1#72.contigs_velvet.fa	25620_1#72	SAMEA104699893	ERR3290863	UBA43	2951012	445602812	86.3	125.04	85.58	101	0.05	94.2	0.22	2808730	27	225882	4
25620_1#73.contigs_velvet.fa	25620_1#73	SAMEA104699894	ERR3290864	UBA44	2700580	407787580	86.8	115	85.02	115	0.05	94.86	0.2	2793133	29	410678	3
25620_1#74.contigs_velvet.fa	25620_1#74	SAMEA104699895	ERR3290865	UBA45	2693908	406780108	82	108.48	85.45	104	0.29	92.02	0.2	2811870	34	224921	5
25620_1#75.contigs_velvet.fa	25620_1#75	SAMEA104699896	ERR3290866	UBA46	2780670	419881170	84	114.64	85.04	113	0.45	93.94	0.24	2796118	31	411764	3
25620_1#76.contigs_velvet.fa	25620_1#76	SAMEA104699897	ERR3290867	UBA47	2494580	376681580	86.5	105.9	85.21	115	0.3	94.37	0.24	2788576	33	419280	3
25620_1#77.contigs_velvet.fa	25620_1#77	SAMEA104699898	ERR3290868	UBA48	2926996	441976396	85.3	122.52	84.75	149	0.49	93.39	0.2	2810594	34	226119	6
25620_1#78.contigs_velvet.fa	25620_1#78	SAMEA104699899	ERR3290869	UBA49	2711702	409467002	85.6	113.92	85.08	121	0.47	93.23	0.23	2823276	29	402676	6
25620_1#79.contigs_velvet.fa	25620_1#79	SAMEA104699900	ERR3290870	UBA50	2991862	451771162	86.5	127	85.06	117	0.17	94.23	0.23	2793964	30	249202	3
25620_1#80.contigs_velvet.fa	25620_1#80	SAMEA104699901	ERR3290871	UBA51	3088356	466341756	86.5	131.16	85.18	110	0.3	94.41	0.25	2793399	25	404444	3
25620_1#81.contigs_velvet.fa	25620_1#81	SAMEA104699902	ERR3290872	UBA52	2733204	412713804	83.6	112.08	85.03	101	0.23	92.94	0.23	2791337	28	422676	0
25620_1#82.contigs_velvet.fa	25620_1#82	SAMEA104699903	ERR3290873	UBA53	2778184	419505784	86.2	117.48	85.15	101	0.3	94.4	0.22	2794721	29	219899	2
25620_1#83.contigs_velvet.fa	25620_1#83	SAMEA104699904	ERR3290874	UBA54	2576948	389119148	84.9	107.43	85.22	122	0.21	93.68	0.31	2795378	32	380127	1
25620_1#84.contigs_velvet.fa	25620_1#84	SAMEA104699905	ERR3290875	UBA55	2698488	407471688	85.3	113	85.01	111	0.26	93.26	0.35	2796195	30	426106	18
25620_1#85.contigs_velvet.fa	25620_1#85	SAMEA104699906	ERR3290876	UBA56	2746436	414711836	85.4	115.12	85.1	141	0.44	93.26	0.44	2813989	30	313601	5
25620_1#86.contigs_velvet.fa	25620_1#86	SAMEA104699907	ERR3290877	UBA57	2778458	419547158	85.6	116.72	84.61	109	0.7	94.25	0.23	2773443	30	411484	3
25620_1#87.contigs_velvet.fa	25620_1#87	SAMEA104699908	ERR3290878	UBA58	2704630	408399130	86.5	114.84	85.05	98	0.07	94.69	0.21	2794192	32	411023	1
25620_1#88.contigs_velvet.fa	25620_1#88	SAMEA104699909	ERR3290879	UBA59	2889338	436290038	83.8	118.8	85.09	116	0.12	93.91	0.31	2800271	29	410991	3
25620_1#89.contigs_velvet.fa	25620_1#89	SAMEA104699910	ERR3290880	UBA60	2514530	379694030	86.6	106.95	85.15	125	0.24	94.64	0.23	2792574	26	411025	3
25620_1#90.contigs_velvet.fa	25620_1#90	SAMEA104699911	ERR3290881	UBA61	2227386	336335286	86.7	94.8	85.15	95	0.23	94.84	0.21	2792166	26	411505	1
25620_1#91.contigs_velvet.fa	25620_1#91	SAMEA104699912	ERR3290882	UBA62	2542440	383908440	85.5	106.74	85.4	139	0.51	93.33	0.21	2832252	45	195833	634
25620_1#92.contigs_velvet.fa	25620_1#92	SAMEA104699913	ERR3290883	UBA63	2622008	395923208	86.4	111.24	85.27	119	0.27	94.39	0.23	2794345	31	419493	3
25620_1#93.contigs_velvet.fa	25620_1#93	SAMEA104699914	ERR3290884	UBA64	2694274	406835374	85.1	112.52	85.07	115	0.25	92.75	0.5	2789594	25	510510	2
25620_1#94.contigs_velvet.fa	25620_1#94	SAMEA104699915	ERR3290885	UBA65	2760800	416880800	86.8	117.64	85.03	92	0.25	94.72	0.21	2790338	29	224917	0
25620_1#95.contigs_velvet.fa	25620_1#95	SAMEA104699916	ERR3290886	UBA66	2656070	401066570	86.7	113.08	85.03	118	0.28	94.71	0.22	2795485	27	630075	5
25620_1#96.contigs_velvet.fa	25620_1#96	SAMEA104699917	ERR3290887	UBA67	2643250	399130750	86.6	112.32	85.23	128	0.29	94.69	0.21	2794260	28	425789	3
25620_1#97.contigs_velvet.fa	25620_1#97	SAMEA104699918	ERR3290888	UBA68	3130328	472679528	86.4	132.8	84.96	111	0.2	94.63	0.22	2791100	29	411480	1
25620_1#98.contigs_velvet.fa	25620_1#98	SAMEA104699919	ERR3290889	UBA69	2798568	422583768	86.6	119	85.54	103	0.22	94.21	0.2	2807134	31	228694	2
25620_1#99.contigs_velvet.fa	25620_1#99	SAMEA104699920	ERR3290890	UBA70	2902558	438286258	86.5	123.28	85.09	126	0.22	94.59	0.26	2793420	29	410499	28
25620_1#100.contigs_velvet.fa	25620_1#100	SAMEA104699921	ERR3290891	UBA71	2674718	403882418	83.4	109.48	85.13	100	0.27	92.61	0.19	2874671	31	411022	2
25620_1#101.contigs_velvet.fa	25620_1#101	SAMEA104699922	ERR3290892	UBA72	2993590	452032090	84	123.4	85.26	178	0.84	91.79	0.2	2830543	33	250188	372
25620_1#102.contigs_velvet.fa	25620_1#102	SAMEA104699923	ERR3290893	UBA73	2724576	411410976	87	116.32	85.04	117	0.23	94.82	0.22	2787893	30	423611	2
25620_1#103.contigs_velvet.fa	25620_1#103	SAMEA104699924	ERR3290894	UBA74	2635870	398016370	86.7	112.23	85.23	129	0.28	94.75	0.22	2792006	23	1466713	1
25620_1#104.contigs_velvet.fa	25620_1#104	SAMEA104699925	ERR3290895	UBA75	2783302	420278602	85.4	116.72	84.96	116	0.3	94.03	0.21	2795881	30	411471	3
25620_1#105.contigs_velvet.fa	25620_1#105	SAMEA104699926	ERR3290896	UBA76	2922436	441287836	86.5	124.12	85.38	111	0.32	94.46	0.2	2808617	29	411476	4
25620_1#106.contigs_velvet.fa	25620_1#106	SAMEA104699927	ERR3290897	UBA77	2961732	447221532	86.7	126.08	85.19	102	0.21	94.82	0.23	2787860	28	423658	3
25620_1#107.contigs_velvet.fa	25620_1#107	SAMEA104699928	ERR3290898	UBA78	2632820	397555820	86.5	111.75	85.19	111	0.13	94.55	0.26	2794923	25	527143	13
25620_1#108.contigs_velvet.fa	25620_1#108	SAMEA104699929	ERR3290899	UBA79	2702762	408117062	86.5	114.72	84.98	106	0.23	94.77	0.22	2792639	25	425184	2
25620_1#109.contigs_velvet.fa	25620_1#109	SAMEA104699930	ERR3290900	UBA80	3195890	482579390	84.4	132.36	85.3	133	0.72	92.41	0.18	2837886	34	225651	4
25620_1#110.contigs_velvet.fa	25620_1#110	SAMEA104699931	ERR3290901	UBA81	2939756	443903156	86.7	125.04	85.05	132	0.23	94.89	0.21	2791680	29	411470	3
25620_1#111.contigs_velvet.fa	25620_1#111	SAMEA104699932	ERR3290902	UBA82	3173536	479203936	86.7	135.08	85.1	120	0.08	94.82	0.19	2790630	25	421586	2
25620_1#112.contigs_velvet.fa	25620_1#112	SAMEA104699933	ERR3290903	UBA83	3241184	489418784	85.6	136.24	85.19	158	0.33	93.36	0.21	2834926	35	397912	703
25620_1#113.contigs_velvet.fa	25620_1#113	SAMEA104699934	ERR3290904	UBA84	3570568	539155768	86	150.65	82.58	121	0.18	94.38	0.22	2715781	40	175893	2
25620_1#114.contigs_velvet.fa	25620_1#114	SAMEA104699935	ERR3290905	UBA85	2741594	413980694	86.6	116.56	85.14	107	0.16	94.95	0.21	2794261	33	423110	1
25620_1#115.contigs_velvet.fa	25620_1#115	SAMEA104699936	ERR3290906	UBA86	2952610	445844110	86.8	125.76	85.52	112	0.22	94.8	0.21	2808163	28	401486	5
25620_1#116.contigs_velvet.fa	25620_1#116	SAMEA104699937	ERR3290907	UBA87	2834412	427996212	84.3	117.32	85.19	102	0.31	93.33	0.2	2832652	29	424235	3
25620_1#117.contigs_velvet.fa	25620_1#117	SAMEA104699938	ERR3290908	UBA88	2829430	427243930	84.7	117.6	85.52	103	0.23	93.54	0	2844393	28	450429	11
25620_1#118.contigs_velvet.fa	25620_1#118	SAMEA104699939	ERR3290909	UBA89	2853090	430816590	86.6	121.28	84.97	121	0.26	94.7	0.22	2792476	30	225938	2
25620_1#119.contigs_velvet.fa	25620_1#119	SAMEA104699940	ERR3290910	UBA90	2855300	431150300	86.9	121.84	85.04	106	0.19	94.88	0.21	2788071	33	419388	19
25620_1#120.contigs_velvet.fa	25620_1#120	SAMEA104699941	ERR3290911	UBA91	2993140	451964140	86.7	127.32	85.06	117	0.21	94.71	0.21	2795543	29	219907	4
25620_1#121.contigs_velvet.fa	25620_1#121	SAMEA104699942	ERR3290912	UBA93	2669662	403118962	86.8	113.76	85.03	110	0.07	94.94	0.21	2793141	30	419451	2
25620_1#122.contigs_velvet.fa	25620_1#122	SAMEA104699943	ERR3290913	UBA94	2573930	388663430	86.6	109.41	85.18	119	0.22	94.68	0.21	2793083	27	464201	2
25620_1#123.contigs_velvet.fa	25620_1#123	SAMEA104699944	ERR3290914	UBA95	2698890	407532390	86.8	114.92	85.02	109	0.25	94.9	0.2	2792382	30	419894	1
25620_1#124.contigs_velvet.fa	25620_1#124	SAMEA104699945	ERR3290915	UBA96	2723636	411269036	86.8	116	84.99	118	0.21	94.82	0.21	2792722	29	1465073	1
25620_1#125.contigs_velvet.fa	25620_1#125	SAMEA104699946	ERR3290916	UBA97	2843218	429325918	86.6	120.88	85.32	127	0.1	95.05	0.21	2804485	35	422663	23
25620_1#126.contigs_velvet.fa	25620_1#126	SAMEA104699947	ERR3290917	UBA98	2579236	389464636	81.9	103.65	85.13	128	1.05	89.06	0.25	2824990	40	249572	5
25620_1#127.contigs_velvet.fa	25620_1#127	SAMEA104699948	ERR3290918	UBA99	2712592	409601392	86.7	115.44	84.98	115	0.2	94.68	0.26	2795023	29	424946	2
25620_1#128.contigs_velvet.fa	25620_1#128	SAMEA104699949	ERR3290919	UBA102	2924092	441537892	85.3	122.48	85.11	98	0.27	94.17	0.22	2796254	32	421928	1
25620_1#129.contigs_velvet.fa	25620_1#129	SAMEA104699950	ERR3290920	UBA100	2698262	407437562	86.1	114.08	85.11	102	0.2	94.24	0.22	2791565	29	419554	2
25620_1#130.contigs_velvet.fa	25620_1#130	SAMEA104699951	ERR3290921	UBA101	2864086	432476986	86.2	121.12	84.98	116	0.19	93.95	0.27	2793490	30	412970	0
25620_1#131.contigs_velvet.fa	25620_1#131	SAMEA104699952	ERR3290922	UBA103	2682036	404987436	85.6	112.68	84.99	104	0.22	93.31	0.34	2795101	27	551847	3
25620_1#132.contigs_velvet.fa	25620_1#132	SAMEA104699953	ERR3290923	UBA104	2643656	399192056	85.8	111.27	85.7	120	0.21	93.38	0.2	2806926	27	411494	0
25620_1#133.contigs_velvet.fa	25620_1#133	SAMEA104699954	ERR3290924	UBA105	2614944	394856544	85.7	109.95	85.3	114	0.23	93.73	0.21	2792221	29	411477	1
25620_1#134.contigs_velvet.fa	25620_1#134	SAMEA104699955	ERR3290925	UBA106	2774968	419020168	85.3	116.12	85.21	113	0.1	94.06	0.23	2829699	40	249646	5
25620_1#135.contigs_velvet.fa	25620_1#135	SAMEA104699956	ERR3290926	UBA107	2815370	425120870	85.8	118.64	85.48	97	0.34	93.75	0.2	2806856	30	422927	1
25620_1#136.contigs_velvet.fa	25620_1#136	SAMEA104699957	ERR3290927	UBA108	2741994	414041094	85.7	115.4	84.99	118	0.49	93.47	0.31	2796590	35	411512	3
25620_1#137.contigs_velvet.fa	25620_1#137	SAMEA104699958	ERR3290928	UBA109	2483522	375011822	86.4	105.27	85.14	110	0.35	94.23	0.29	2787152	27	408723	2
25620_1#138.contigs_velvet.fa	25620_1#138	SAMEA104699959	ERR3290929	UBA110	2337102	352902402	85	97.44	85.18	122	0.43	93.53	0.21	2789249	29	423999	0
25620_1#139.contigs_velvet.fa	25620_1#139	SAMEA104699960	ERR3290930	UBA111	2506810	378528310	86	105.84	85.19	113	0.34	93.88	0.29	2791208	30	425160	0
25620_1#140.contigs_velvet.fa	25620_1#140	SAMEA104699961	ERR3290931	UBA112	2727900	411912900	85.7	114.68	85.29	109	0.42	93.92	0.2	2812600	31	411510	2
25620_1#141.contigs_velvet.fa	25620_1#141	SAMEA104699962	ERR3290932	UBA113	2940982	444088282	85.4	123.24	85.11	114	0.31	93.97	0.21	2797571	37	224841	0
25620_1#142.contigs_velvet.fa	25620_1#142	SAMEA104699963	ERR3290933	UBA114	2777850	419455350	86.1	117.4	85.13	96	0.44	93.94	0.27	2807295	32	530938	20
25620_1#143.contigs_velvet.fa	25620_1#143	SAMEA104699964	ERR3290934	UBA115	2677028	404231228	86.1	113.12	85.06	96	0.43	94.05	0.25	2792457	31	429642	1
25620_1#144.contigs_velvet.fa	25620_1#144	SAMEA104699965	ERR3290935	UBA116	2982974	450429074	85.9	125.76	85.04	115	0.46	93.59	0.31	2795455	36	390182	4
25620_1#145.contigs_velvet.fa	25620_1#145	SAMEA104699966	ERR3290936	UBA117	2579882	389562182	85	107.67	85.3	137	0.43	93.16	0.26	2832038	39	249606	1
25620_1#146.contigs_velvet.fa	25620_1#146	SAMEA104699967	ERR3290937	UBA118	2606868	393637068	82.9	106.11	85.1	123	0.46	91.74	0.27	2793580	28	411482	0
25620_1#147.contigs_velvet.fa	25620_1#147	SAMEA104699968	ERR3290938	UBA119	2525368	381330568	86.5	107.19	85.14	114	0.43	94.2	0.26	2791109	29	411496	0
25620_1#148.contigs_velvet.fa	25620_1#148	SAMEA104699969	ERR3290939	UBA120	2783182	420260482	86.1	117.56	85.11	117	0.36	94.37	0.22	2793966	23	1464355	2
25620_1#149.contigs_velvet.fa	25620_1#149	SAMEA104699970	ERR3290940	UBA121	2910632	439505432	86	122.8	85.13	101	0.36	94.01	0.22	2792309	29	426681	1
25620_1#150.contigs_velvet.fa	25620_1#150	SAMEA104699971	ERR3290941	UBA122	2405400	363215400	84.5	99.78	85.35	122	0.45	93.09	0.24	2832515	33	425304	6
25620_1#151.contigs_velvet.fa	25620_1#151	SAMEA104699972	ERR3290942	UBA123	2727900	411912900	84	112.48	84.9	116	0.28	92.65	0.23	2790417	32	411511	0
25620_1#152.contigs_velvet.fa	25620_1#152	SAMEA104699973	ERR3290943	UBA124	2776776	419293176	86	117.16	85.46	111	0.5	93.72	0.27	2807005	28	425198	4
25620_1#153.contigs_velvet.fa	25620_1#153	SAMEA104699974	ERR3290944	UBA125	2624644	396321244	85.6	110.34	85.26	116	0.07	94.17	0.22	2795919	31	419493	3
25620_1#154.contigs_velvet.fa	25620_1#154	SAMEA104699975	ERR3290945	UBA126	2433416	367445816	86.5	103.29	85.14	119	0.08	94.15	0.26	2792716	28	426100	2
25620_1#155.contigs_velvet.fa	25620_1#155	SAMEA104699976	ERR3290946	UBA127	2649166	400024066	85.2	110.76	85.04	90	0.27	92.58	0.41	2795778	29	411476	3
25620_1#156.contigs_velvet.fa	25620_1#156	SAMEA104699977	ERR3290947	UBA128	2553780	385620780	86.3	108.15	85.23	114	0.24	94.61	0.21	2791115	24	422656	2
25620_1#157.contigs_velvet.fa	25620_1#157	SAMEA104699978	ERR3290948	UBA129	2638112	398354912	85.4	110.58	85.35	163	0.61	92.89	0.25	2824736	37	224834	1
25620_1#158.contigs_velvet.fa	25620_1#158	SAMEA104699979	ERR3290949	UBA130	2642148	398964348	86	111.51	85.56	125	0.17	93.66	0.25	2806208	31	424830	1
25620_1#159.contigs_velvet.fa	25620_1#159	SAMEA104699980	ERR3290950	UBA131	2471896	373256296	85.5	103.71	85.4	137	0.26	93.47	0.2	2828208	43	231921	159
25620_1#160.contigs_velvet.fa	25620_1#160	SAMEA104699981	ERR3290951	UBA132	2518348	380270548	86.1	106.44	85.18	111	0.13	93.65	0.32	2785546	29	527049	2
25620_1#161.contigs_velvet.fa	25620_1#161	SAMEA104699982	ERR3290952	UBA133	2519664	380469264	85.2	105.39	85.72	165	0.19	94.51	0	2830285	28	210565	0
25620_1#162.contigs_velvet.fa	25620_1#162	SAMEA104699983	ERR3290953	UBA134	2591930	391381430	84.9	108	85.8	152	0.4	94.46	0	2832160	25	222997	1
25620_1#163.contigs_velvet.fa	25620_1#163	SAMEA104699984	ERR3290954	UBA135	2579868	389560068	83.3	105.45	86.13	148	0.67	91.45	0.07	2873143	39	253339	2
25620_1#164.contigs_velvet.fa	25620_1#164	SAMEA104699985	ERR3290955	UBA136	2588884	390921484	85.3	108.39	85.75	178	0.37	94.63	0	2831282	24	415346	2
25620_1#165.contigs_velvet.fa	25620_1#165	SAMEA104699986	ERR3290956	UBA137	2627520	396755520	85	109.65	85.85	158	0.2	94.65	0	2831173	25	223017	1
25620_1#166.contigs_velvet.fa	25620_1#166	SAMEA104699987	ERR3290957	UBA138	2774718	418982418	85.4	116.32	85.7	126	0.19	94.74	0	2833354	29	223006	1
25620_1#167.contigs_velvet.fa	25620_1#167	SAMEA104699988	ERR3290958	UBA139	2902312	438249112	84.7	120.6	85.65	146	0.39	94.6	0	2831901	26	223032	29
25620_1#168.contigs_velvet.fa	25620_1#168	SAMEA104699989	ERR3290959	UBA140	2769190	418147690	84.5	114.8	85.57	152	0.17	94.46	0	2832205	23	382070	1
25620_1#169.contigs_velvet.fa	25620_1#169	SAMEA104699990	ERR3290960	UBA141	2351180	355028180	86.7	100.11	85.24	112	0.04	94.93	0.21	2788976	30	422727	10
25620_1#170.contigs_velvet.fa	25620_1#170	SAMEA104699991	ERR3290961	UBA142	2782992	420231792	86.2	117.8	84.97	118	0.22	94.1	0.29	2792879	29	411014	2
25620_1#171.contigs_velvet.fa	25620_1#171	SAMEA104699992	ERR3290962	UBA143	2447532	369577332	86.5	103.92	85.19	114	0.24	94.74	0.21	2787299	28	426051	2
25620_1#172.contigs_velvet.fa	25620_1#172	SAMEA104699993	ERR3290963	UBA144	2103390	317611890	84.8	87.54	85.19	128	0.68	92.33	0.22	2826725	34	250145	181
25620_1#173.contigs_velvet.fa	25620_1#173	SAMEA104699994	ERR3290964	UBA145	2669384	403076984	86.7	113.52	84.9	117	0.08	94.35	0.28	2786645	28	422329	1
25620_1#174.contigs_velvet.fa	25620_1#174	SAMEA104699995	ERR3290965	UBA146	2473380	373480380	85.2	103.44	85.26	145	0.58	92.65	0.24	2828514	37	397142	3
25620_1#175.contigs_velvet.fa	25620_1#175	SAMEA104699996	ERR3290966	UBA147	2905658	438754358	86.6	123.52	84.96	126	0.14	94.34	0.3	2791090	26	425145	1
25620_1#176.contigs_velvet.fa	25620_1#176	SAMEA104699997	ERR3290967	UBA148	3091836	466867236	85.6	129.92	85.3	143	0.49	95.11	0	2804197	23	421031	12
25620_1#177.contigs_velvet.fa	25620_1#177	SAMEA104699998	ERR3290968	UBA149	2310604	348901204	86.8	98.43	85.22	110	0.21	94.32	0.25	2785241	26	422715	1
25620_1#178.contigs_velvet.fa	25620_1#178	SAMEA104699999	ERR3290969	UBA150	2795134	422065234	86.5	118.6	85.01	113	0.24	94.26	0.26	2795762	29	421327	3
25620_1#179.contigs_velvet.fa	25620_1#179	SAMEA104700000	ERR3290970	UBA151	2295452	346613252	85.3	96.06	85.27	145	0.52	93.27	0.2	2834171	36	249588	5
25620_1#180.contigs_velvet.fa	25620_1#180	SAMEA104700001	ERR3290971	UBA152	2518934	380359034	84	103.83	85	98	0.2	95.14	0	2831672	33	200288	2
25620_1#181.contigs_velvet.fa	25620_1#181	SAMEA104700002	ERR3290972	UBA153	2769486	418192386	86.4	117.52	84.93	132	0.2	94.31	0.28	2794509	34	411460	2
25620_1#182.contigs_velvet.fa	25620_1#182	SAMEA104700003	ERR3290973	UBA154	2544728	384253928	82.1	102.57	85.24	104	1.8	92.4	0.22	2836651	29	463327	2
25620_1#183.contigs_velvet.fa	25620_1#183	SAMEA104700004	ERR3290974	UBA155	2598250	392335750	82.3	105.03	85.12	133	0.05	93.77	0.23	2795895	28	410969	2
25620_1#184.contigs_velvet.fa	25620_1#184	SAMEA104700005	ERR3290975	UBA156	2432682	367334982	86	102.72	85.09	106	0.05	93.93	0.29	2793190	27	425162	2
25620_1#185.contigs_velvet.fa	25620_1#185	SAMEA104700006	ERR3290976	UBA157	2330420	351893420	86.2	98.67	85.19	122	0.2	94.21	0.28	2795423	35	419521	2
25620_1#186.contigs_velvet.fa	25620_1#186	SAMEA104700007	ERR3290977	UBA158	2120636	320216036	86.5	90	85.09	109	0.19	94.32	0.25	2790370	28	472558	4
25620_1#187.contigs_velvet.fa	25620_1#187	SAMEA104700008	ERR3290978	UBA159	2392470	361262970	86.3	101.34	85.21	127	0.21	94.43	0.22	2793847	32	424317	2
25620_1#188.contigs_velvet.fa	25620_1#188	SAMEA104700009	ERR3290979	UBA160	2421164	365595764	86.4	102.66	85.26	133	0.24	94.1	0.31	2787946	31	421160	2
25620_1#189.contigs_velvet.fa	25620_1#189	SAMEA104700010	ERR3290980	UBA161	2456784	370974384	86.8	104.61	85.09	111	0.22	94.59	0.27	2787171	28	426669	4
25620_1#190.contigs_velvet.fa	25620_1#190	SAMEA104700011	ERR3290981	UBA162	2477514	374104614	86.2	104.82	85.14	106	0.23	94.88	0	2799014	32	291696	1
25620_1#191.contigs_velvet.fa	25620_1#191	SAMEA104700012	ERR3290982	UBA163	2582188	389910388	86.2	109.29	85.57	107	0.23	93.86	0.27	2806338	32	411501	2
25620_1#192.contigs_velvet.fa	25620_1#192	SAMEA104700013	ERR3290983	UBA164	2438742	368250042	86.5	103.5	85.49	91	0.27	94.13	0.26	2804619	31	411020	0
25620_1#193.contigs_velvet.fa	25620_1#193	SAMEA104700014	ERR3290984	UBA165	3229036	487584436	85.6	135.6	85.08	119	0.55	93.27	0.3	2795165	31	413041	4
25620_1#194.contigs_velvet.fa	25620_1#194	SAMEA104700015	ERR3290985	UBA166	3165322	477963622	85.5	132.88	85.08	123	0.56	93.13	0.28	2795006	27	427661	4
25620_1#195.contigs_velvet.fa	25620_1#195	SAMEA104700016	ERR3290986	UBA167	3361840	507637840	86.6	142.85	84.37	102	0.58	94.67	0.22	2768437	25	208265	3
25620_1#196.contigs_velvet.fa	25620_1#196	SAMEA104700017	ERR3290987	UBA168	3131066	472790966	85.5	131.36	85.05	124	0.65	93.33	0.31	2792859	26	532233	2
25620_1#197.contigs_velvet.fa	25620_1#197	SAMEA104700018	ERR3290988	UBA172	3078392	464837192	85.1	128.56	85.33	127	0.67	93.15	0.28	2811446	34	410601	14
25620_1#198.contigs_velvet.fa	25620_1#198	SAMEA104700019	ERR3290989	UBA173	2922036	441227436	87.8	125.96	84.34	106	0.66	96.29	0	2727503	25	483478	2
25620_1#199.contigs_velvet.fa	25620_1#199	SAMEA104700020	ERR3290990	UBA174	3076090	464489590	83	125.36	84.98	135	0.68	89.48	0.91	2793138	30	410992	13
25620_1#200.contigs_velvet.fa	25620_1#200	SAMEA104700021	ERR3290991	UBA175	2839678	428791378	84	117.04	84.98	107	2.28	91.75	0.26	2795092	37	224216	1
25620_1#201.contigs_velvet.fa	25620_1#201	SAMEA104700022	ERR3290992	UBA176	2774350	418926850	85.3	116.2	84.95	129	1.22	93.21	0.01	2790583	32	411046	1
25620_1#202.contigs_velvet.fa	25620_1#202	SAMEA104700023	ERR3290993	UBA180	3062600	462452600	81.5	122.52	84.99	112	0.65	92.36	0.25	2794713	29	421952	2
25620_1#203.contigs_velvet.fa	25620_1#203	SAMEA104700024	ERR3290994	UBA181	2829528	427258728	81.1	112.6	85.39	117	0.54	92.39	0.27	2796861	34	423738	2
25620_1#204.contigs_velvet.fa	25620_1#204	SAMEA104700025	ERR3290995	UBA182	3004916	453742316	81.7	120.48	84.93	115	0.63	92.44	0.31	2794367	28	411564	3
25620_1#205.contigs_velvet.fa	25620_1#205	SAMEA104700026	ERR3290996	UBA183	3077068	464637268	80.3	121.2	85.08	107	1.19	88.69	0.29	2793799	26	525982	12
25620_1#206.contigs_velvet.fa	25620_1#206	SAMEA104700027	ERR3290997	UBA184	3237504	488863104	85.1	135.28	85.26	116	0.64	93.13	0.24	2811589	33	411596	14
25620_1#207.contigs_velvet.fa	25620_1#207	SAMEA104700028	ERR3290998	UBA185	3514708	530720908	84.9	146.45	85.27	107	0.47	93.25	0.24	2826877	35	272482	2
25620_1#208.contigs_velvet.fa	25620_1#208	SAMEA104700029	ERR3290999	UBA186	3446362	520400662	85.8	145.2	85.01	116	0.5	93.63	0.24	2792957	27	425103	2
25620_1#209.contigs_velvet.fa	25620_1#209	SAMEA104700030	ERR3291000	UBA187	3472308	524318508	85.7	146	84.94	118	0.57	93.25	0.26	2795565	29	421922	2
25620_1#211.contigs_velvet.fa	25620_1#211	SAMEA104700032	ERR3291002	UBA189	3117240	470703240	84.7	129.6	85.13	114	0.89	92.32	0.23	2829844	41	195592	401
25620_1#212.contigs_velvet.fa	25620_1#212	SAMEA104700033	ERR3291003	UBA190	3235402	488545702	85.7	136.16	85.08	146	1.04	93.63	0	2789131	31	224846	3
25620_1#213.contigs_velvet.fa	25620_1#213	SAMEA104700034	ERR3291004	UBA191	3216888	485750088	84.4	133.36	85.2	125	0.95	91.8	0.35	2818685	35	393343	6
25620_1#214.contigs_velvet.fa	25620_1#214	SAMEA104700035	ERR3291005	UBA192	3343982	504941282	81	132.9	85.75	135	0.64	91.62	0	2882554	32	411582	43
25620_1#215.contigs_velvet.fa	25620_1#215	SAMEA104700036	ERR3291006	UBA193	3183756	480747156	83.5	130.44	86.55	161	0.82	90.49	0	2919702	47	176905	1
25620_1#216.contigs_velvet.fa	25620_1#216	SAMEA104700037	ERR3291007	UBA194	3211760	484975760	85.9	135.4	86.41	105	0.64	92.6	0	2833763	32	171204	5
25620_1#217.contigs_velvet.fa	25620_1#217	SAMEA104700038	ERR3291008	UBA195	2975754	449338854	82	119.72	85.03	114	0.45	91.13	0.23	2790911	35	443231	0
25620_1#218.contigs_velvet.fa	25620_1#218	SAMEA104700039	ERR3291009	UBA196	3106920	469144920	84.2	128.44	85.12	111	0.6	92.6	0.21	2790052	34	225124	0
25620_1#219.contigs_velvet.fa	25620_1#219	SAMEA104700040	ERR3291010	UBA197	3183128	480652328	85.6	133.68	85.08	122	0.61	93.06	0.24	2786846	26	423641	85
25620_1#220.contigs_velvet.fa	25620_1#220	SAMEA104700041	ERR3291011	UBA198	3000080	453012080	85.9	126.44	85.02	101	0.6	93.71	0.26	2788033	29	426107	3
25620_1#221.contigs_velvet.fa	25620_1#221	SAMEA104700042	ERR3291012	UBA199	3247672	490398472	85.2	135.8	85.14	106	0.53	93.4	0.22	2798846	28	419499	6
25620_1#222.contigs_velvet.fa	25620_1#222	SAMEA104700043	ERR3291013	UBA200	3039466	458959366	85.2	127.16	85.07	119	0.59	93.97	0.23	2797050	32	417153	0
25620_1#223.contigs_velvet.fa	25620_1#223	SAMEA104700044	ERR3291014	UBA201	3252934	491193034	85.4	136.44	85.73	136	0.63	94.54	0	2827073	25	210547	2

## Sheet: AMR determinants
								Beta-lactams			MLS		Aminoglycosides			Quinolones			Rifampin		Mupirocin	Chloramphenicol	Linezolid	Fusidic Acid		Fosfomycin			Quaternary ammonium compounds		Arsenic		Cadmium					Copper
Assembly	id	Sample Accession	Run Accession	Name	Clade	Subclade	SCCmec	mecA	blaZ	BlaZ type	ermC	lnuA	aacA	aacA_aphD	ant4_1	grlA_S80F	grlA_S80Y	gyrA_S84L	rpoB_A477D	rpoB_H481N	ileS_2	catA1	rplC_G152D	fusA_H457Y	fusA_L461F	murA_D278E	murA_E291D	fosB	qacJ	smr_qacC	arsB	arsC	cadD	cadX	cadA	cadC	D2JAJ4	copA	copZ
25620_1#31.contigs_velvet.fa	25620_1#31	SAMEA104699852	ERR3290822	UBA1	4	4A	IVc	yes	yes	A	no	no	no	no	no	no	no	no	no	no	no	no	no	no	no	yes	yes	yes	no	no	no	no	yes	yes	no	no	no	yes	yes
25620_1#32.contigs_velvet.fa	25620_1#32	SAMEA104699853	ERR3290823	UBA2	2	2	IVc	yes	yes	C	no	no	no	no	no	no	no	no	no	no	no	no	no	no	no	yes	yes	yes	no	no	no	no	yes	yes	no	no	no	yes	yes
25620_1#33.contigs_velvet.fa	25620_1#33	SAMEA104699854	ERR3290824	UBA3	4	4D1	IVc	yes	yes	A	no	no	no	no	no	no	no	no	no	no	no	yes	no	no	no	yes	yes	yes	no	no	no	no	yes	yes	no	no	no	yes	yes
25620_1#34.contigs_velvet.fa	25620_1#34	SAMEA104699855	ERR3290825	UBA5	4	4A	IVc	yes	yes	A	no	no	no	no	no	no	no	no	no	no	no	yes	no	no	no	yes	yes	yes	no	no	no	no	yes	yes	no	no	no	yes	yes
25620_1#35.contigs_velvet.fa	25620_1#35	SAMEA104699856	ERR3290826	UBA6	3	3	IVh/j	yes	yes	C	no	no	no	no	no	no	no	no	no	no	no	no	no	no	no	yes	yes	yes	no	no	yes	yes	yes	yes	no	no	no	yes	yes
25620_1#36.contigs_velvet.fa	25620_1#36	SAMEA104699857	ERR3290827	UBA7	3	3	IVh/j	yes	yes	C	no	no	no	no	no	no	no	no	no	no	no	no	no	no	no	yes	yes	yes	no	no	yes	yes	yes	yes	no	no	no	yes	yes
25620_1#37.contigs_velvet.fa	25620_1#37	SAMEA104699858	ERR3290828	UBA8	3	3	IVh/j	yes	yes	C	no	no	no	no	no	no	no	no	no	no	no	no	no	no	no	yes	yes	yes	no	no	yes	yes	yes	yes	no	no	no	yes	yes
25620_1#38.contigs_velvet.fa	25620_1#38	SAMEA104699859	ERR3290829	UBA9	3	3	IVh/j	yes	yes	C	no	no	no	no	no	no	no	no	no	no	no	no	no	no	no	yes	yes	yes	no	no	yes	yes	yes	yes	no	no	no	yes	yes
25620_1#39.contigs_velvet.fa	25620_1#39	SAMEA104699860	ERR3290830	UBA10	3	3	IVh/j	yes	no	no	no	no	no	no	no	no	no	no	no	no	no	no	no	no	no	yes	yes	yes	no	no	no	no	no	no	no	no	no	yes	yes
25620_1#40.contigs_velvet.fa	25620_1#40	SAMEA104699861	ERR3290831	UBA11	3	3	IVh/j	yes	yes	C	no	no	no	no	no	no	no	no	no	no	no	no	no	no	no	yes	yes	yes	no	no	yes	yes	yes	yes	no	no	no	yes	yes
25620_1#42.contigs_velvet.fa	25620_1#42	SAMEA104699863	ERR3290833	UBA13	3	3	IVh/j	yes	yes	C	no	no	no	no	no	no	no	no	no	no	no	no	no	no	no	yes	yes	yes	no	no	yes	yes	yes	yes	no	no	no	yes	yes
25620_1#43.contigs_velvet.fa	25620_1#43	SAMEA104699864	ERR3290834	UBA14	3	3	IVh/j	yes	yes	C	no	no	no	no	no	no	no	no	no	no	no	no	no	no	no	yes	yes	yes	no	no	yes	yes	yes	yes	no	no	no	yes	yes
25620_1#45.contigs_velvet.fa	25620_1#45	SAMEA104699866	ERR3290836	UBA16	4	4B	IVc	yes	yes	A	no	no	no	no	no	no	no	no	yes	no	no	no	no	no	no	yes	yes	yes	no	no	no	no	yes	yes	no	no	no	yes	yes
25620_1#46.contigs_velvet.fa	25620_1#46	SAMEA104699867	ERR3290837	UBA17	4	4D1	IVc	yes	yes	A	no	no	no	no	no	no	no	no	no	no	no	no	no	no	no	yes	yes	yes	no	no	no	no	yes	yes	no	no	no	yes	yes
25620_1#47.contigs_velvet.fa	25620_1#47	SAMEA104699868	ERR3290838	UBA18	4	4D1	IVc	yes	yes	A	no	no	no	no	yes	no	no	no	no	no	yes	no	no	no	no	yes	yes	yes	no	yes	no	no	yes	yes	no	no	no	yes	yes
25620_1#48.contigs_velvet.fa	25620_1#48	SAMEA104699869	ERR3290839	UBA19	2	2	IVc	yes	yes	C	no	no	no	no	no	no	no	no	no	no	no	no	no	no	no	yes	yes	yes	no	no	no	no	yes	yes	no	no	no	yes	yes
25620_1#49.contigs_velvet.fa	25620_1#49	SAMEA104699870	ERR3290840	UBA20	4	4C	IVc	yes	yes	B	no	no	yes	yes	no	no	no	no	no	no	no	no	no	no	no	yes	yes	yes	no	yes	no	no	yes	yes	no	no	no	yes	yes
25620_1#50.contigs_velvet.fa	25620_1#50	SAMEA104699871	ERR3290841	UBA21	4	4D1	IVc	yes	yes	A	no	no	no	no	no	no	no	no	no	no	no	no	no	no	no	yes	yes	yes	no	no	no	no	yes	yes	no	no	no	yes	yes
25620_1#51.contigs_velvet.fa	25620_1#51	SAMEA104699872	ERR3290842	UBA22	4	4D1	IVc	yes	yes	A	no	no	no	no	no	no	no	no	no	no	no	no	no	no	no	yes	yes	yes	no	no	no	no	yes	yes	no	no	no	yes	yes
25620_1#52.contigs_velvet.fa	25620_1#52	SAMEA104699873	ERR3290843	UBA23	3	3	IVh/j	yes	yes	C	no	no	no	no	no	yes	no	no	no	no	no	no	no	no	no	yes	yes	yes	no	no	yes	yes	yes	yes	no	no	no	yes	yes
25620_1#53.contigs_velvet.fa	25620_1#53	SAMEA104699874	ERR3290844	UBA24	4	4D1	IVc	yes	yes	A	no	no	no	no	no	no	no	no	no	no	no	no	no	no	no	yes	yes	yes	no	no	no	no	yes	yes	no	no	no	yes	yes
25620_1#54.contigs_velvet.fa	25620_1#54	SAMEA104699875	ERR3290845	UBA25	4	4D1	IVc	yes	yes	A	no	no	no	no	no	yes	no	no	no	no	no	no	no	no	no	yes	yes	yes	no	no	no	no	yes	yes	no	no	no	yes	yes
25620_1#55.contigs_velvet.fa	25620_1#55	SAMEA104699876	ERR3290846	UBA26	4	4D1	IVc	yes	yes	A	no	no	no	no	no	no	no	no	no	no	no	no	no	no	no	yes	yes	yes	no	no	no	no	yes	yes	no	no	no	yes	yes
25620_1#56.contigs_velvet.fa	25620_1#56	SAMEA104699877	ERR3290847	UBA27	4	4D1	IVc	yes	yes	A	no	no	no	no	no	no	no	no	no	no	no	no	no	no	no	yes	yes	yes	no	no	no	no	yes	yes	no	no	no	yes	yes
25620_1#57.contigs_velvet.fa	25620_1#57	SAMEA104699878	ERR3290848	UBA28	4	4D1	IVc	yes	yes	A	no	no	no	no	no	no	no	no	no	no	no	no	no	no	no	yes	yes	yes	no	no	no	no	yes	yes	no	no	no	yes	yes
25620_1#58.contigs_velvet.fa	25620_1#58	SAMEA104699879	ERR3290849	UBA29	4	4D1	IVc	yes	yes	A	no	no	no	no	no	no	yes	no	no	no	no	no	no	no	no	yes	yes	yes	no	no	no	no	yes	yes	no	no	no	yes	yes
25620_1#59.contigs_velvet.fa	25620_1#59	SAMEA104699880	ERR3290850	UBA30	4	4D1	IVc	yes	yes	A	no	no	no	no	no	no	no	no	no	no	no	no	no	no	no	yes	yes	yes	no	no	no	no	yes	yes	no	no	no	yes	yes
25620_1#60.contigs_velvet.fa	25620_1#60	SAMEA104699881	ERR3290851	UBA31	4	4C	IVc	yes	yes	A	no	no	no	no	no	no	no	no	no	no	no	no	no	no	no	yes	yes	yes	no	no	no	no	yes	yes	no	no	no	yes	yes
25620_1#61.contigs_velvet.fa	25620_1#61	SAMEA104699882	ERR3290852	UBA32	4	4D1	IVc	yes	yes	A	no	no	no	no	no	no	no	no	no	no	no	no	no	no	no	yes	yes	yes	no	yes	no	no	yes	yes	no	no	no	yes	yes
25620_1#62.contigs_velvet.fa	25620_1#62	SAMEA104699883	ERR3290853	UBA33	3	3	IVh/j	yes	yes	C	no	no	no	no	no	no	no	no	no	no	no	no	no	no	no	yes	yes	yes	no	no	yes	yes	yes	yes	no	no	no	yes	yes
25620_1#63.contigs_velvet.fa	25620_1#63	SAMEA104699884	ERR3290854	UBA34	4	4D1	IVc	yes	yes	A	no	no	no	no	no	no	no	no	no	no	no	no	no	no	no	yes	yes	yes	no	no	no	no	yes	yes	no	no	no	yes	yes
25620_1#64.contigs_velvet.fa	25620_1#64	SAMEA104699885	ERR3290855	UBA35	4	4D1	IVc	yes	yes	A	no	no	no	no	no	no	no	no	no	no	no	no	no	no	no	yes	yes	yes	no	no	no	no	yes	yes	no	no	no	yes	yes
25620_1#65.contigs_velvet.fa	25620_1#65	SAMEA104699886	ERR3290856	UBA36	4	4B	IVc	yes	yes	A	no	no	no	no	no	no	no	no	no	no	no	no	no	no	no	yes	yes	yes	no	no	no	no	yes	yes	no	no	no	yes	yes
25620_1#66.contigs_velvet.fa	25620_1#66	SAMEA104699887	ERR3290857	UBA37	4	4B	IVc	yes	yes	A	no	no	no	no	no	no	no	no	no	no	no	no	no	no	no	yes	yes	yes	no	no	no	no	yes	yes	no	no	no	yes	yes
25620_1#67.contigs_velvet.fa	25620_1#67	SAMEA104699888	ERR3290858	UBA38	4	4D1	IVc	yes	yes	A	no	no	no	no	no	no	no	no	no	no	no	no	no	no	no	yes	yes	yes	no	no	no	no	yes	yes	no	no	no	yes	yes
25620_1#68.contigs_velvet.fa	25620_1#68	SAMEA104699889	ERR3290859	UBA39	4	4C	IVc	yes	yes	A	yes	no	no	no	no	no	no	no	no	no	no	no	no	no	no	yes	yes	yes	no	no	no	no	yes	yes	no	no	no	yes	yes
25620_1#69.contigs_velvet.fa	25620_1#69	SAMEA104699890	ERR3290860	UBA40	4	4D1	IVc	yes	yes	A	no	no	no	no	no	no	no	no	no	no	no	no	no	no	no	yes	yes	yes	no	no	no	no	yes	yes	no	no	no	yes	yes
25620_1#70.contigs_velvet.fa	25620_1#70	SAMEA104699891	ERR3290861	UBA41	4	4D1	IVc	yes	yes	A	no	no	no	no	no	no	no	no	no	no	no	no	no	no	no	yes	yes	yes	no	no	no	no	yes	yes	no	no	no	yes	yes
25620_1#71.contigs_velvet.fa	25620_1#71	SAMEA104699892	ERR3290862	UBA42	4	4D1	IVc	yes	yes	A	no	no	no	no	no	no	no	no	no	no	no	no	no	no	no	yes	yes	yes	no	no	no	no	yes	yes	no	no	no	yes	yes
25620_1#72.contigs_velvet.fa	25620_1#72	SAMEA104699893	ERR3290863	UBA43	4	4D1	IVc	yes	yes	A	no	no	no	no	no	no	no	no	no	no	no	no	no	no	no	yes	yes	yes	no	no	no	no	yes	yes	no	no	no	yes	yes
25620_1#73.contigs_velvet.fa	25620_1#73	SAMEA104699894	ERR3290864	UBA44	4	4D1	IVc	yes	yes	A	no	no	no	no	no	no	no	no	no	no	no	no	no	no	no	yes	yes	yes	no	no	no	no	yes	yes	no	no	no	yes	yes
25620_1#74.contigs_velvet.fa	25620_1#74	SAMEA104699895	ERR3290865	UBA45	4	4B	IVc	yes	yes	A	yes	no	no	no	no	no	no	no	no	no	no	no	no	no	no	yes	yes	yes	no	no	no	no	yes	yes	no	no	no	yes	yes
25620_1#75.contigs_velvet.fa	25620_1#75	SAMEA104699896	ERR3290866	UBA46	4	4B	IVc	yes	yes	A	no	no	no	no	no	no	no	no	no	no	no	no	no	no	no	yes	yes	yes	yes	no	no	no	yes	yes	no	no	no	yes	yes
25620_1#76.contigs_velvet.fa	25620_1#76	SAMEA104699897	ERR3290867	UBA47	4	4D1	IVc	yes	yes	A	no	no	no	no	no	no	no	no	no	no	no	no	no	no	no	yes	yes	yes	no	no	no	no	yes	yes	no	no	no	yes	yes
25620_1#77.contigs_velvet.fa	25620_1#77	SAMEA104699898	ERR3290868	UBA48	4	4D1	IVc	yes	no	no	no	no	no	no	no	no	no	no	no	no	no	no	no	no	no	yes	yes	yes	no	no	no	no	no	no	no	no	no	yes	yes
25620_1#78.contigs_velvet.fa	25620_1#78	SAMEA104699899	ERR3290869	UBA49	4	4C	IVc	yes	yes	A	no	no	no	no	no	no	no	no	no	no	no	no	no	no	no	yes	yes	yes	no	no	no	no	yes	yes	no	no	no	yes	yes
25620_1#79.contigs_velvet.fa	25620_1#79	SAMEA104699900	ERR3290870	UBA50	4	4D1	IVc	yes	yes	A	no	no	no	no	no	no	no	no	no	no	no	no	no	no	no	yes	yes	yes	no	no	no	no	yes	yes	no	no	no	yes	yes
25620_1#80.contigs_velvet.fa	25620_1#80	SAMEA104699901	ERR3290871	UBA51	4	4D1	IVc	yes	yes	A	no	no	no	no	no	yes	no	yes	no	no	no	no	no	no	no	yes	yes	yes	no	no	no	no	yes	yes	no	no	no	yes	yes
25620_1#81.contigs_velvet.fa	25620_1#81	SAMEA104699902	ERR3290872	UBA52	4	4D1	IVc	yes	yes	A	yes	no	no	no	no	no	no	no	no	no	no	no	no	no	no	yes	yes	yes	no	yes	no	no	yes	yes	no	no	no	yes	yes
25620_1#82.contigs_velvet.fa	25620_1#82	SAMEA104699903	ERR3290873	UBA53	4	4D1	IVc	yes	yes	A	no	no	no	no	no	no	no	no	no	no	no	no	no	no	no	yes	yes	yes	no	no	no	no	yes	yes	no	no	no	yes	yes
25620_1#83.contigs_velvet.fa	25620_1#83	SAMEA104699904	ERR3290874	UBA54	4	4D1	IVc	yes	yes	A	no	no	no	no	no	no	no	no	no	no	no	no	no	no	no	yes	yes	yes	no	yes	no	no	yes	yes	no	no	no	yes	yes
25620_1#84.contigs_velvet.fa	25620_1#84	SAMEA104699905	ERR3290875	UBA55	4	4D1	IVc	yes	yes	A	no	yes	no	no	no	no	no	no	no	no	no	no	no	no	no	yes	yes	yes	no	no	no	no	yes	yes	no	no	no	yes	yes
25620_1#85.contigs_velvet.fa	25620_1#85	SAMEA104699906	ERR3290876	UBA56	4	4D1	IVc	yes	yes	A	no	no	no	no	no	no	no	no	no	no	no	no	no	no	no	yes	yes	yes	no	no	no	no	yes	yes	no	no	no	yes	yes
25620_1#86.contigs_velvet.fa	25620_1#86	SAMEA104699907	ERR3290877	UBA57	4	4D1	IVc	yes	no	no	no	no	no	no	no	no	no	no	no	no	no	no	no	no	no	yes	yes	yes	no	yes	no	no	no	no	no	no	no	yes	yes
25620_1#87.contigs_velvet.fa	25620_1#87	SAMEA104699908	ERR3290878	UBA58	4	4D1	IVc	yes	yes	A	no	no	no	no	no	no	no	no	no	no	no	no	no	no	no	yes	yes	yes	no	no	no	no	yes	yes	no	no	no	yes	yes
25620_1#88.contigs_velvet.fa	25620_1#88	SAMEA104699909	ERR3290879	UBA59	4	4D1	IVc	yes	yes	A	no	no	no	no	no	no	no	no	no	no	no	no	no	no	no	yes	yes	yes	no	no	no	no	yes	yes	no	no	no	yes	yes
25620_1#89.contigs_velvet.fa	25620_1#89	SAMEA104699910	ERR3290880	UBA60	4	4D1	IVc	yes	yes	A	no	no	no	no	no	no	no	no	no	no	no	no	no	no	no	yes	yes	yes	no	no	no	no	yes	yes	no	no	no	yes	yes
25620_1#90.contigs_velvet.fa	25620_1#90	SAMEA104699911	ERR3290881	UBA61	4	4D1	IVc	yes	yes	A	no	no	no	no	no	no	no	no	no	no	no	no	no	no	no	yes	yes	yes	no	no	no	no	yes	yes	no	no	no	yes	yes
25620_1#91.contigs_velvet.fa	25620_1#91	SAMEA104699912	ERR3290882	UBA62	4	4D1	IVc	yes	yes	A	no	no	no	no	no	no	no	no	no	no	no	no	no	no	no	yes	yes	yes	no	no	no	no	yes	yes	no	no	no	yes	yes
25620_1#92.contigs_velvet.fa	25620_1#92	SAMEA104699913	ERR3290883	UBA63	4	4D1	IVc	yes	yes	A	no	no	no	no	no	yes	no	no	no	no	no	no	no	no	no	yes	yes	yes	no	no	no	no	yes	yes	no	no	no	yes	yes
25620_1#93.contigs_velvet.fa	25620_1#93	SAMEA104699914	ERR3290884	UBA64	4	4C	IVc	yes	yes	A	no	no	no	no	no	no	no	no	no	no	no	no	no	no	no	yes	yes	yes	no	no	no	no	yes	yes	no	no	no	yes	yes
25620_1#94.contigs_velvet.fa	25620_1#94	SAMEA104699915	ERR3290885	UBA65	4	4D1	IVc	yes	yes	A	no	no	no	no	no	no	no	no	no	no	no	no	no	no	no	yes	yes	yes	no	no	no	no	yes	yes	no	no	no	yes	yes
25620_1#95.contigs_velvet.fa	25620_1#95	SAMEA104699916	ERR3290886	UBA66	4	4D1	IVc	yes	yes	A	no	no	no	no	no	no	no	no	no	no	no	no	no	no	no	yes	yes	yes	no	no	no	no	yes	yes	no	no	no	yes	yes
25620_1#96.contigs_velvet.fa	25620_1#96	SAMEA104699917	ERR3290887	UBA67	4	4D1	IVc	yes	yes	A	no	no	no	no	no	no	no	no	no	no	no	no	no	no	no	yes	yes	yes	no	no	no	no	yes	yes	no	no	no	yes	yes
25620_1#97.contigs_velvet.fa	25620_1#97	SAMEA104699918	ERR3290888	UBA68	4	4D1	IVc	yes	yes	A	no	no	no	no	no	no	no	no	no	no	no	no	no	no	no	yes	yes	yes	no	no	no	no	yes	yes	no	no	no	yes	yes
25620_1#98.contigs_velvet.fa	25620_1#98	SAMEA104699919	ERR3290889	UBA69	4	4D1	IVc	yes	yes	A	no	no	no	no	no	no	no	no	no	no	no	no	no	no	no	yes	yes	yes	no	no	no	no	yes	yes	no	no	no	yes	yes
25620_1#99.contigs_velvet.fa	25620_1#99	SAMEA104699920	ERR3290890	UBA70	4	4B	IVc	yes	yes	A	no	no	no	no	no	no	no	no	no	no	no	no	no	no	no	yes	yes	yes	no	no	no	no	yes	yes	no	no	no	yes	yes
25620_1#100.contigs_velvet.fa	25620_1#100	SAMEA104699921	ERR3290891	UBA71	4	4D1	IVc	yes	yes	A	no	yes	no	no	yes	no	no	no	no	no	yes	no	no	no	no	yes	yes	yes	no	no	no	no	yes	yes	no	no	no	yes	yes
25620_1#101.contigs_velvet.fa	25620_1#101	SAMEA104699922	ERR3290892	UBA72	4	4D1	IVc	yes	yes	A	no	no	no	no	no	no	no	no	no	no	no	no	no	no	no	yes	yes	yes	no	no	no	no	yes	yes	no	no	no	yes	yes
25620_1#102.contigs_velvet.fa	25620_1#102	SAMEA104699923	ERR3290893	UBA73	4	4D1	IVc	yes	yes	A	no	no	no	no	no	no	no	no	no	no	no	no	no	no	no	yes	yes	yes	no	no	no	no	yes	yes	no	no	no	yes	yes
25620_1#103.contigs_velvet.fa	25620_1#103	SAMEA104699924	ERR3290894	UBA74	4	4D1	IVc	yes	yes	A	no	no	no	no	no	no	no	no	no	no	no	no	no	no	no	yes	yes	yes	no	no	no	no	yes	yes	no	no	no	yes	yes
25620_1#104.contigs_velvet.fa	25620_1#104	SAMEA104699925	ERR3290895	UBA75	4	4C	IVc	yes	yes	A	yes	no	no	no	no	no	no	no	no	no	no	no	no	no	no	yes	yes	yes	no	no	no	no	yes	yes	no	no	no	yes	yes
25620_1#105.contigs_velvet.fa	25620_1#105	SAMEA104699926	ERR3290896	UBA76	4	4D1	IVc	yes	yes	A	no	no	no	no	no	no	no	no	no	no	no	no	no	no	no	yes	yes	yes	no	no	no	no	yes	yes	no	no	no	yes	yes
25620_1#106.contigs_velvet.fa	25620_1#106	SAMEA104699927	ERR3290897	UBA77	4	4D1	IVc	yes	yes	A	no	no	no	no	no	no	no	no	no	no	no	no	no	no	no	yes	yes	yes	no	no	no	no	yes	yes	no	no	no	yes	yes
25620_1#107.contigs_velvet.fa	25620_1#107	SAMEA104699928	ERR3290898	UBA78	4	4B	IVc	yes	yes	A	no	no	no	no	no	no	no	no	no	no	no	no	no	no	no	yes	yes	yes	no	no	no	no	yes	yes	no	no	no	yes	yes
25620_1#108.contigs_velvet.fa	25620_1#108	SAMEA104699929	ERR3290899	UBA79	4	4D1	IVc	yes	yes	A	no	no	no	no	no	no	no	no	no	no	no	no	no	no	no	yes	yes	yes	no	no	no	no	yes	yes	no	no	no	yes	yes
25620_1#109.contigs_velvet.fa	25620_1#109	SAMEA104699930	ERR3290900	UBA80	4	4D1	IVc	yes	yes	A	no	no	no	no	no	no	no	no	no	no	no	no	no	no	no	yes	yes	yes	no	no	no	no	yes	yes	no	no	no	yes	yes
25620_1#110.contigs_velvet.fa	25620_1#110	SAMEA104699931	ERR3290901	UBA81	4	4D1	IVc	yes	yes	A	no	no	no	no	no	no	no	no	no	no	no	no	no	no	no	yes	yes	yes	no	no	no	no	yes	yes	no	no	no	yes	yes
25620_1#111.contigs_velvet.fa	25620_1#111	SAMEA104699932	ERR3290902	UBA82	4	4D1	IVc	yes	yes	A	no	no	no	no	no	no	no	no	no	no	no	no	no	no	no	yes	yes	yes	no	no	no	no	yes	yes	no	no	no	yes	yes
25620_1#112.contigs_velvet.fa	25620_1#112	SAMEA104699933	ERR3290903	UBA83	4	4D1	IVc	yes	yes	A	no	no	no	no	no	no	no	no	no	no	no	no	no	no	no	yes	yes	yes	no	no	no	no	yes	yes	no	no	no	yes	yes
25620_1#113.contigs_velvet.fa	25620_1#113	SAMEA104699934	ERR3290904	UBA84	4	4D1	IVc	yes	yes	B	no	no	no	yes	no	no	no	no	no	no	no	no	no	no	no	yes	yes	yes	no	no	no	no	yes	yes	no	no	no	yes	yes
25620_1#114.contigs_velvet.fa	25620_1#114	SAMEA104699935	ERR3290905	UBA85	4	4D1	IVc	yes	yes	A	no	no	no	no	no	no	no	no	no	no	no	no	no	no	no	yes	yes	yes	no	no	no	no	yes	yes	no	no	no	yes	yes
25620_1#115.contigs_velvet.fa	25620_1#115	SAMEA104699936	ERR3290906	UBA86	4	4D1	IVc	yes	yes	A	no	no	no	no	no	no	no	no	no	no	no	no	no	no	no	yes	yes	yes	no	no	no	no	yes	yes	no	no	no	yes	yes
25620_1#116.contigs_velvet.fa	25620_1#116	SAMEA104699937	ERR3290907	UBA87	4	4D1	IVc	yes	yes	A	no	no	yes	yes	yes	no	no	no	no	no	no	no	no	no	no	yes	yes	yes	no	yes	no	no	yes	yes	no	no	no	yes	yes
25620_1#117.contigs_velvet.fa	25620_1#117	SAMEA104699938	ERR3290908	UBA88	2	2	IVc	yes	yes	C	no	no	no	no	no	no	no	no	no	no	no	no	no	no	no	yes	yes	yes	no	no	no	no	yes	yes	no	no	no	yes	yes
25620_1#118.contigs_velvet.fa	25620_1#118	SAMEA104699939	ERR3290909	UBA89	4	4D1	IVc	yes	yes	A	no	no	no	no	no	no	no	no	no	no	no	no	no	no	no	yes	yes	yes	no	no	no	no	yes	yes	no	no	no	yes	yes
25620_1#119.contigs_velvet.fa	25620_1#119	SAMEA104699940	ERR3290910	UBA90	4	4D1	IVc	yes	yes	A	no	no	no	no	no	no	no	no	no	no	no	no	no	no	no	yes	yes	yes	no	no	no	no	yes	yes	no	no	no	yes	yes
25620_1#120.contigs_velvet.fa	25620_1#120	SAMEA104699941	ERR3290911	UBA91	4	4D1	IVc	yes	yes	A	no	no	no	no	no	no	no	no	no	no	no	no	no	no	no	yes	yes	yes	no	no	no	no	yes	yes	no	no	no	yes	yes
25620_1#121.contigs_velvet.fa	25620_1#121	SAMEA104699942	ERR3290912	UBA93	4	4D1	IVc	yes	yes	A	no	no	no	no	no	no	no	no	no	no	no	no	no	no	no	yes	yes	yes	no	no	no	no	yes	yes	no	no	no	yes	yes
25620_1#122.contigs_velvet.fa	25620_1#122	SAMEA104699943	ERR3290913	UBA94	4	4D1	IVc	yes	yes	A	no	no	no	no	no	no	no	no	no	no	no	no	yes	no	no	yes	yes	yes	no	no	no	no	yes	yes	no	no	no	yes	yes
25620_1#123.contigs_velvet.fa	25620_1#123	SAMEA104699944	ERR3290914	UBA95	4	4D	IVc	yes	yes	A	no	no	no	no	no	no	no	no	no	no	no	no	no	no	no	yes	yes	yes	no	no	no	no	yes	yes	no	no	no	yes	yes
25620_1#124.contigs_velvet.fa	25620_1#124	SAMEA104699945	ERR3290915	UBA96	4	4D1	IVc	yes	yes	A	no	no	no	no	no	no	no	no	no	no	no	no	no	no	no	yes	yes	yes	no	no	no	no	yes	yes	no	no	no	yes	yes
25620_1#125.contigs_velvet.fa	25620_1#125	SAMEA104699946	ERR3290916	UBA97	4	4C	IVc	yes	yes	B	no	no	yes	yes	no	no	no	no	no	no	no	no	no	no	no	yes	yes	yes	no	yes	no	no	yes	yes	no	no	no	yes	yes
25620_1#126.contigs_velvet.fa	25620_1#126	SAMEA104699947	ERR3290917	UBA98	4	4B	IVc	yes	yes	A	no	no	no	no	no	no	no	no	no	no	no	no	no	no	no	yes	yes	yes	no	no	no	no	yes	yes	no	no	no	yes	yes
25620_1#127.contigs_velvet.fa	25620_1#127	SAMEA104699948	ERR3290918	UBA99	4	4D1	IVc	yes	yes	A	no	no	no	no	no	no	no	no	no	no	no	no	no	no	no	yes	yes	yes	no	no	no	no	yes	yes	no	no	no	yes	yes
25620_1#128.contigs_velvet.fa	25620_1#128	SAMEA104699949	ERR3290919	UBA102	4	4B	IVc	yes	yes	A	yes	no	no	no	no	no	no	no	no	no	no	no	no	no	no	yes	yes	yes	no	no	no	no	yes	yes	no	no	no	yes	yes
25620_1#129.contigs_velvet.fa	25620_1#129	SAMEA104699950	ERR3290920	UBA100	4	4D1	IVc	yes	yes	A	no	no	no	no	no	no	no	no	no	no	no	no	no	no	no	yes	yes	yes	no	no	no	no	yes	yes	no	no	no	yes	yes
25620_1#130.contigs_velvet.fa	25620_1#130	SAMEA104699951	ERR3290921	UBA101	4	4D1	IVc	yes	yes	A	no	no	no	no	no	no	no	no	no	no	no	no	no	no	no	yes	yes	yes	no	no	no	no	yes	yes	no	no	no	yes	yes
25620_1#131.contigs_velvet.fa	25620_1#131	SAMEA104699952	ERR3290922	UBA103	4	4D1	IVc	yes	yes	A	no	no	no	no	no	no	no	no	no	no	no	no	no	no	no	yes	yes	yes	no	no	no	no	yes	yes	no	no	no	yes	yes
25620_1#132.contigs_velvet.fa	25620_1#132	SAMEA104699953	ERR3290923	UBA104	4	4B	IVc	yes	yes	A	no	no	no	no	no	no	no	no	no	no	no	no	no	no	no	yes	yes	yes	no	no	no	no	yes	yes	no	no	no	yes	yes
25620_1#133.contigs_velvet.fa	25620_1#133	SAMEA104699954	ERR3290924	UBA105	4	4B	IVc	yes	yes	A	no	no	no	no	no	no	no	no	no	no	no	no	no	no	no	yes	yes	yes	no	no	no	no	yes	yes	no	no	no	yes	yes
25620_1#134.contigs_velvet.fa	25620_1#134	SAMEA104699955	ERR3290925	UBA106	4	4B	IVc	yes	yes	A	no	no	yes	yes	no	no	no	no	no	no	no	no	no	no	no	yes	yes	yes	no	no	no	no	yes	yes	no	no	no	yes	yes
25620_1#135.contigs_velvet.fa	25620_1#135	SAMEA104699956	ERR3290926	UBA107	4	4D1	IVc	yes	yes	A	no	no	no	no	no	no	no	no	no	no	no	no	no	no	no	yes	yes	yes	no	no	no	no	yes	yes	no	no	no	yes	yes
25620_1#136.contigs_velvet.fa	25620_1#136	SAMEA104699957	ERR3290927	UBA108	4	4B	IVc	yes	yes	A	no	no	no	no	no	no	no	no	no	no	no	no	no	no	no	yes	yes	yes	no	no	no	no	yes	yes	no	no	no	yes	yes
25620_1#137.contigs_velvet.fa	25620_1#137	SAMEA104699958	ERR3290928	UBA109	4	4D1	IVc	yes	yes	A	no	no	no	no	no	no	no	no	no	no	no	no	no	no	no	yes	yes	yes	no	no	no	no	yes	yes	no	no	no	yes	yes
25620_1#138.contigs_velvet.fa	25620_1#138	SAMEA104699959	ERR3290929	UBA110	4	4B	IVc	yes	yes	A	yes	no	no	no	no	no	no	no	no	no	no	no	no	no	no	yes	yes	yes	no	no	no	no	yes	yes	no	no	no	yes	yes
25620_1#139.contigs_velvet.fa	25620_1#139	SAMEA104699960	ERR3290930	UBA111	4	4D1	IVc	yes	yes	A	no	no	no	no	no	no	no	no	no	no	no	no	no	no	no	yes	yes	yes	no	no	no	no	yes	yes	no	no	no	yes	yes
25620_1#140.contigs_velvet.fa	25620_1#140	SAMEA104699961	ERR3290931	UBA112	4	4C	IVc	yes	yes	B	no	no	yes	yes	no	no	no	no	no	no	no	no	no	no	no	yes	yes	yes	no	yes	no	no	yes	yes	no	no	no	yes	yes
25620_1#141.contigs_velvet.fa	25620_1#141	SAMEA104699962	ERR3290932	UBA113	4	4B	IVc	yes	yes	A	yes	no	no	no	no	no	no	no	no	no	no	no	no	no	no	yes	yes	yes	no	no	no	no	yes	yes	no	no	no	yes	yes
25620_1#142.contigs_velvet.fa	25620_1#142	SAMEA104699963	ERR3290933	UBA114	4	4D1	IVc	yes	yes	B	no	no	yes	yes	no	no	no	no	no	no	no	no	no	no	no	yes	yes	yes	no	yes	no	no	yes	yes	no	no	no	yes	yes
25620_1#143.contigs_velvet.fa	25620_1#143	SAMEA104699964	ERR3290934	UBA115	4	4D1	IVc	yes	yes	A	no	no	no	no	no	no	no	no	no	no	no	no	no	no	no	yes	yes	yes	no	no	no	no	yes	yes	no	no	no	yes	yes
25620_1#144.contigs_velvet.fa	25620_1#144	SAMEA104699965	ERR3290935	UBA116	4	4D1	IVc	yes	yes	A	no	no	no	no	no	no	no	no	no	no	no	no	no	no	no	yes	yes	yes	no	no	no	no	yes	yes	no	no	no	yes	yes
25620_1#145.contigs_velvet.fa	25620_1#145	SAMEA104699966	ERR3290936	UBA117	4	4D1	IVc	yes	yes	A	no	no	yes	yes	yes	yes	no	no	no	no	no	no	no	no	yes	yes	yes	yes	no	yes	no	no	yes	yes	no	no	no	yes	yes
25620_1#146.contigs_velvet.fa	25620_1#146	SAMEA104699967	ERR3290937	UBA118	4	4B	IVc	yes	yes	A	yes	no	no	no	no	no	no	no	no	no	no	no	no	no	no	yes	yes	yes	no	no	no	no	yes	yes	no	no	no	yes	yes
25620_1#147.contigs_velvet.fa	25620_1#147	SAMEA104699968	ERR3290938	UBA119	4	4D1	IVc	yes	yes	A	no	no	no	no	no	no	no	no	no	no	no	no	no	no	no	yes	yes	yes	no	no	no	no	yes	yes	no	no	no	yes	yes
25620_1#148.contigs_velvet.fa	25620_1#148	SAMEA104699969	ERR3290939	UBA120	4	4D1	IVc	yes	yes	A	no	no	no	no	no	no	no	no	no	no	no	no	no	no	no	yes	yes	yes	no	no	no	no	yes	yes	no	no	no	yes	yes
25620_1#149.contigs_velvet.fa	25620_1#149	SAMEA104699970	ERR3290940	UBA121	4	4D1	IVc	yes	yes	A	no	no	no	no	no	no	no	no	no	no	no	no	no	no	no	yes	yes	yes	no	no	no	no	yes	yes	no	no	no	yes	yes
25620_1#150.contigs_velvet.fa	25620_1#150	SAMEA104699971	ERR3290941	UBA122	4	4D1	IVc	yes	yes	A	no	yes	yes	yes	no	no	no	no	no	no	yes	no	no	no	no	yes	yes	yes	no	no	no	no	yes	yes	no	no	no	yes	yes
25620_1#151.contigs_velvet.fa	25620_1#151	SAMEA104699972	ERR3290942	UBA123	4	4B	IVc	yes	yes	A	yes	no	no	no	no	no	no	no	no	no	no	no	no	no	no	yes	yes	yes	no	no	no	no	yes	yes	no	no	no	yes	yes
25620_1#152.contigs_velvet.fa	25620_1#152	SAMEA104699973	ERR3290943	UBA124	4	4D1	IVc	yes	yes	A	no	no	no	no	no	no	no	no	no	no	no	no	no	no	no	yes	yes	yes	no	no	no	no	yes	yes	no	no	no	yes	yes
25620_1#153.contigs_velvet.fa	25620_1#153	SAMEA104699974	ERR3290944	UBA125	4	4B	IVc	yes	yes	A	yes	no	no	no	no	no	no	no	no	no	no	no	no	no	no	yes	yes	yes	no	no	no	no	yes	yes	no	no	no	yes	yes
25620_1#154.contigs_velvet.fa	25620_1#154	SAMEA104699975	ERR3290945	UBA126	4	4D1	IVc	yes	yes	A	no	no	no	no	no	no	no	no	no	no	no	no	no	no	no	yes	yes	yes	no	no	no	no	yes	yes	no	no	no	yes	yes
25620_1#155.contigs_velvet.fa	25620_1#155	SAMEA104699976	ERR3290946	UBA127	4	4B	IVc	yes	yes	A	no	no	no	no	no	no	no	no	no	no	no	no	no	no	no	yes	yes	yes	no	no	no	no	yes	yes	no	no	no	yes	yes
25620_1#156.contigs_velvet.fa	25620_1#156	SAMEA104699977	ERR3290947	UBA128	4	4B	IVc	yes	yes	A	no	no	no	no	no	no	no	no	no	no	no	no	no	no	no	yes	yes	yes	no	no	no	no	yes	yes	no	no	no	yes	yes
25620_1#157.contigs_velvet.fa	25620_1#157	SAMEA104699978	ERR3290948	UBA129	4	4D1	IVc	yes	yes	A	no	no	no	no	no	yes	no	no	no	no	no	no	no	no	no	yes	yes	yes	no	no	no	no	yes	yes	no	no	no	yes	yes
25620_1#158.contigs_velvet.fa	25620_1#158	SAMEA104699979	ERR3290949	UBA130	4	4D1	IVc	yes	yes	A	no	no	no	no	no	no	no	no	no	no	no	no	no	no	no	yes	yes	yes	no	no	no	no	yes	yes	no	no	no	yes	yes
25620_1#159.contigs_velvet.fa	25620_1#159	SAMEA104699980	ERR3290950	UBA131	4	4D1	IVc	yes	yes	A	no	no	no	no	no	no	no	no	no	no	no	no	no	no	no	yes	yes	yes	no	no	no	no	yes	yes	no	no	no	yes	yes
25620_1#160.contigs_velvet.fa	25620_1#160	SAMEA104699981	ERR3290951	UBA132	4	4C	IVc	yes	yes	A	no	no	no	no	no	no	no	no	no	no	no	no	no	no	no	yes	yes	yes	no	no	no	no	yes	yes	no	no	no	yes	yes
25620_1#161.contigs_velvet.fa	25620_1#161	SAMEA104699982	ERR3290952	UBA133	3	3	IVh/j	yes	yes	C	no	no	no	no	no	no	no	no	no	no	no	no	no	no	no	yes	yes	yes	no	no	yes	yes	yes	yes	no	no	no	yes	yes
25620_1#162.contigs_velvet.fa	25620_1#162	SAMEA104699983	ERR3290953	UBA134	3	3	IVh/j	yes	yes	C	no	no	no	no	no	no	no	no	no	no	no	no	no	no	no	yes	yes	yes	no	no	yes	yes	yes	yes	no	no	no	yes	yes
25620_1#163.contigs_velvet.fa	25620_1#163	SAMEA104699984	ERR3290954	UBA135	2	2	IVd	yes	yes	C	no	no	no	no	no	no	no	no	no	no	no	no	no	no	no	yes	yes	yes	no	no	no	no	yes	yes	no	no	no	yes	yes
25620_1#164.contigs_velvet.fa	25620_1#164	SAMEA104699985	ERR3290955	UBA136	3	3	IVh/j	yes	yes	C	no	no	no	no	no	no	no	no	no	no	no	no	no	no	no	yes	yes	yes	no	no	yes	yes	yes	yes	no	no	no	yes	yes
25620_1#165.contigs_velvet.fa	25620_1#165	SAMEA104699986	ERR3290956	UBA137	3	3	IVh/j	yes	yes	C	no	no	no	no	no	no	no	no	no	no	no	no	no	no	no	yes	yes	yes	no	no	yes	yes	yes	yes	no	no	no	yes	yes
25620_1#166.contigs_velvet.fa	25620_1#166	SAMEA104699987	ERR3290957	UBA138	3	3	IVh/j	yes	yes	C	no	no	no	no	no	no	no	no	no	no	no	no	no	no	no	yes	yes	yes	no	no	yes	yes	yes	yes	no	no	no	yes	yes
25620_1#167.contigs_velvet.fa	25620_1#167	SAMEA104699988	ERR3290958	UBA139	3	3	IVh/j	yes	yes	C	no	no	no	no	no	no	no	no	no	no	no	no	no	no	no	yes	yes	yes	no	no	yes	yes	yes	yes	no	no	no	yes	yes
25620_1#168.contigs_velvet.fa	25620_1#168	SAMEA104699989	ERR3290959	UBA140	3	3	IVh/j	yes	yes	C	no	no	no	no	no	no	no	no	no	no	no	no	no	no	no	yes	yes	yes	no	no	yes	yes	yes	yes	no	no	no	yes	yes
25620_1#169.contigs_velvet.fa	25620_1#169	SAMEA104699990	ERR3290960	UBA141	4	4B	IVc	yes	yes	A	no	no	no	no	no	no	no	no	no	no	no	no	no	no	no	yes	yes	yes	no	no	no	no	yes	yes	no	no	no	yes	yes
25620_1#170.contigs_velvet.fa	25620_1#170	SAMEA104699991	ERR3290961	UBA142	4	4D1	IVc	yes	yes	A	no	no	no	no	no	no	no	no	no	no	no	no	no	no	no	yes	yes	yes	no	no	no	no	yes	yes	no	no	no	yes	yes
25620_1#171.contigs_velvet.fa	25620_1#171	SAMEA104699992	ERR3290962	UBA143	4	4B	IVc	yes	yes	A	no	no	no	no	no	no	no	no	no	no	no	no	no	no	no	yes	yes	yes	no	no	no	no	yes	yes	no	no	no	yes	yes
25620_1#172.contigs_velvet.fa	25620_1#172	SAMEA104699993	ERR3290963	UBA144	4	4B	IVc	yes	yes	A	no	no	no	no	no	no	no	no	no	no	no	no	no	no	no	yes	yes	yes	no	no	no	no	yes	yes	no	no	no	yes	yes
25620_1#173.contigs_velvet.fa	25620_1#173	SAMEA104699994	ERR3290964	UBA145	4	4B	IVc	yes	yes	A	no	no	no	no	no	no	no	no	no	no	no	no	no	no	no	yes	yes	yes	no	no	no	no	yes	yes	no	no	no	yes	yes
25620_1#174.contigs_velvet.fa	25620_1#174	SAMEA104699995	ERR3290965	UBA146	4	4B	IVc	yes	yes	A	no	no	no	no	no	no	no	no	no	no	no	no	no	no	no	yes	yes	yes	no	no	no	no	yes	yes	no	no	no	yes	yes
25620_1#175.contigs_velvet.fa	25620_1#175	SAMEA104699996	ERR3290966	UBA147	4	4D1	IVc	yes	yes	A	no	no	no	no	no	no	no	no	no	no	no	no	no	no	no	yes	yes	yes	no	no	no	no	yes	yes	no	no	no	yes	yes
25620_1#176.contigs_velvet.fa	25620_1#176	SAMEA104699997	ERR3290967	UBA148	3	3	ND	no	yes	C	no	no	no	no	no	no	no	no	no	no	no	no	no	no	no	yes	yes	yes	no	no	yes	yes	yes	yes	no	no	no	yes	yes
25620_1#177.contigs_velvet.fa	25620_1#177	SAMEA104699998	ERR3290968	UBA149	4	4B	IVc	yes	yes	A	no	no	no	no	no	no	no	no	no	no	no	no	no	no	no	yes	yes	yes	no	no	no	no	yes	yes	no	no	no	yes	yes
25620_1#178.contigs_velvet.fa	25620_1#178	SAMEA104699999	ERR3290969	UBA150	4	4C	IVc	yes	yes	A	no	no	no	no	no	no	no	no	no	no	no	no	no	no	no	yes	yes	yes	no	no	no	no	yes	yes	no	no	no	yes	yes
25620_1#179.contigs_velvet.fa	25620_1#179	SAMEA104700000	ERR3290970	UBA151	4	4D1	IVc	yes	yes	A	no	no	no	no	no	no	no	no	no	no	no	no	no	no	no	yes	yes	yes	no	no	no	no	yes	yes	no	no	no	yes	yes
25620_1#180.contigs_velvet.fa	25620_1#180	SAMEA104700001	ERR3290971	UBA152	4	4D1	IVc	yes	yes	A	no	no	no	no	no	no	no	no	no	no	no	no	no	no	no	yes	yes	yes	no	no	no	no	yes	yes	no	no	no	yes	yes
25620_1#181.contigs_velvet.fa	25620_1#181	SAMEA104700002	ERR3290972	UBA153	4	4D1	IVc	yes	yes	A	no	no	no	no	no	no	no	no	no	no	no	no	no	no	no	yes	yes	yes	no	no	no	no	yes	yes	no	no	no	yes	yes
25620_1#182.contigs_velvet.fa	25620_1#182	SAMEA104700003	ERR3290973	UBA154	4	4B	IVc	yes	yes	A	no	no	no	yes	no	no	no	no	no	no	no	no	no	yes	no	yes	yes	yes	no	yes	no	no	yes	yes	no	no	no	yes	yes
25620_1#183.contigs_velvet.fa	25620_1#183	SAMEA104700004	ERR3290974	UBA155	4	4B	IVc	yes	yes	A	no	no	no	no	no	no	no	no	no	no	no	no	no	no	no	yes	yes	yes	no	yes	no	no	yes	yes	no	no	no	yes	yes
25620_1#184.contigs_velvet.fa	25620_1#184	SAMEA104700005	ERR3290975	UBA156	4	4D1	IVc	yes	yes	A	no	no	no	no	no	no	no	no	no	no	no	no	no	no	no	yes	yes	yes	no	no	no	no	yes	yes	no	no	no	yes	yes
25620_1#185.contigs_velvet.fa	25620_1#185	SAMEA104700006	ERR3290976	UBA157	4	4B	IVc	yes	yes	A	no	no	no	no	no	no	no	no	no	no	no	no	no	no	no	yes	yes	yes	no	no	no	no	yes	yes	no	no	no	yes	yes
25620_1#186.contigs_velvet.fa	25620_1#186	SAMEA104700007	ERR3290977	UBA158	4	4D1	IVc	yes	yes	A	no	no	no	no	no	no	no	no	no	no	no	no	no	no	no	yes	yes	yes	no	no	no	no	yes	yes	no	no	no	yes	yes
25620_1#187.contigs_velvet.fa	25620_1#187	SAMEA104700008	ERR3290978	UBA159	4	4D1	IVc	yes	yes	A	no	no	no	no	no	no	no	no	no	no	no	no	no	no	no	yes	yes	yes	no	no	no	no	yes	yes	no	no	no	yes	yes
25620_1#188.contigs_velvet.fa	25620_1#188	SAMEA104700009	ERR3290979	UBA160	4	4D1	IVc	yes	yes	A	no	no	no	no	no	no	no	no	no	no	no	no	no	no	no	yes	yes	yes	no	no	no	no	yes	yes	no	no	no	yes	yes
25620_1#189.contigs_velvet.fa	25620_1#189	SAMEA104700010	ERR3290980	UBA161	4	4D1	IVc	yes	yes	A	no	no	no	no	no	no	no	no	no	no	no	no	no	no	no	yes	yes	yes	no	no	no	no	yes	yes	no	no	no	yes	yes
25620_1#190.contigs_velvet.fa	25620_1#190	SAMEA104700011	ERR3290981	UBA162	4	4D1	IVc	yes	yes	A	no	no	no	no	no	yes	no	no	no	no	no	no	no	no	no	yes	yes	yes	no	no	no	no	yes	yes	no	no	no	yes	yes
25620_1#191.contigs_velvet.fa	25620_1#191	SAMEA104700012	ERR3290982	UBA163	4	4D1	IVc	yes	yes	A	no	no	no	no	no	no	no	no	no	no	no	no	no	no	no	yes	yes	yes	no	no	no	no	yes	yes	no	no	no	yes	yes
25620_1#192.contigs_velvet.fa	25620_1#192	SAMEA104700013	ERR3290983	UBA164	4	4D1	IVc	yes	yes	A	no	no	no	no	no	no	no	no	no	no	no	no	no	no	no	yes	yes	yes	no	no	no	no	yes	yes	no	no	no	yes	yes
25620_1#193.contigs_velvet.fa	25620_1#193	SAMEA104700014	ERR3290984	UBA165	4	4C	IVc	yes	yes	A	no	no	no	no	no	no	no	no	no	no	no	no	no	no	no	yes	yes	yes	no	no	no	no	yes	yes	no	no	no	yes	yes
25620_1#194.contigs_velvet.fa	25620_1#194	SAMEA104700015	ERR3290985	UBA166	4	4C	IVc	yes	yes	A	no	no	no	no	no	no	no	no	no	no	no	no	no	no	no	yes	yes	yes	no	no	no	no	yes	yes	no	no	no	yes	yes
25620_1#195.contigs_velvet.fa	25620_1#195	SAMEA104700016	ERR3290986	UBA167	4	4D1	IVc	yes	no	no	no	no	no	no	no	no	no	no	no	no	no	no	no	no	no	yes	yes	yes	no	no	no	no	no	no	no	no	no	yes	yes
25620_1#196.contigs_velvet.fa	25620_1#196	SAMEA104700017	ERR3290987	UBA168	4	4D1	IVc	yes	yes	A	no	no	no	no	no	no	no	no	no	no	no	no	no	no	no	yes	yes	yes	no	no	no	no	yes	yes	no	no	no	yes	yes
25620_1#197.contigs_velvet.fa	25620_1#197	SAMEA104700018	ERR3290988	UBA172	4	4C	IVc	yes	yes	B	no	no	yes	yes	no	no	no	no	no	no	no	no	no	no	no	yes	yes	yes	no	yes	no	no	yes	yes	no	no	no	yes	yes
25620_1#198.contigs_velvet.fa	25620_1#198	SAMEA104700019	ERR3290989	UBA173	4	4D1	IVc	yes	no	no	no	no	no	no	no	no	no	no	no	no	no	no	no	no	no	yes	yes	yes	no	no	no	no	no	no	no	no	no	yes	yes
25620_1#199.contigs_velvet.fa	25620_1#199	SAMEA104700020	ERR3290990	UBA174	4	4D1	IVc	yes	yes	A	no	no	no	no	no	no	no	no	no	no	no	no	no	no	no	yes	yes	yes	no	no	no	no	yes	yes	no	no	no	yes	yes
25620_1#200.contigs_velvet.fa	25620_1#200	SAMEA104700021	ERR3290991	UBA175	4	4D1	IVc	yes	yes	A	no	no	no	no	no	no	no	no	no	no	no	no	no	no	no	yes	yes	yes	no	no	no	no	yes	yes	no	no	no	yes	yes
25620_1#201.contigs_velvet.fa	25620_1#201	SAMEA104700022	ERR3290992	UBA176	4	4D1	IVc	yes	yes	A	no	no	no	no	no	no	no	no	no	no	no	no	no	no	no	yes	yes	yes	no	no	no	no	yes	yes	no	no	no	yes	yes
25620_1#202.contigs_velvet.fa	25620_1#202	SAMEA104700023	ERR3290993	UBA180	4	4C	IVc	yes	yes	A	no	no	no	no	no	no	no	no	no	no	no	no	no	no	no	yes	yes	yes	no	yes	no	no	yes	yes	no	no	no	yes	yes
25620_1#203.contigs_velvet.fa	25620_1#203	SAMEA104700024	ERR3290994	UBA181	4	4C	IVc	yes	yes	A	no	no	no	no	no	no	no	no	no	no	no	no	no	no	no	yes	yes	yes	no	yes	no	no	yes	yes	no	no	no	yes	yes
25620_1#204.contigs_velvet.fa	25620_1#204	SAMEA104700025	ERR3290995	UBA182	4	4C	IVc	yes	yes	A	no	no	no	no	no	no	no	no	no	no	no	no	no	no	no	yes	yes	yes	no	yes	no	no	yes	yes	no	no	no	yes	yes
25620_1#205.contigs_velvet.fa	25620_1#205	SAMEA104700026	ERR3290996	UBA183	4	4C	IVc	yes	yes	A	no	no	no	no	no	no	no	no	no	no	no	no	no	no	no	yes	yes	yes	no	no	no	no	yes	yes	no	no	no	yes	yes
25620_1#206.contigs_velvet.fa	25620_1#206	SAMEA104700027	ERR3290997	UBA184	4	4C	IVc	yes	yes	B	no	no	yes	yes	no	no	no	no	no	no	no	no	no	no	no	yes	yes	yes	no	yes	no	no	yes	yes	no	no	no	yes	yes
25620_1#207.contigs_velvet.fa	25620_1#207	SAMEA104700028	ERR3290998	UBA185	4	4D1	IVc	yes	yes	A	no	no	yes	yes	no	no	no	no	no	no	no	no	no	no	no	yes	yes	yes	no	no	no	no	yes	yes	no	no	no	yes	yes
25620_1#208.contigs_velvet.fa	25620_1#208	SAMEA104700029	ERR3290999	UBA186	4	4C	IVc	yes	yes	A	no	no	no	no	no	no	no	no	no	no	no	no	no	no	no	yes	yes	yes	no	no	no	no	yes	yes	no	no	no	yes	yes
25620_1#209.contigs_velvet.fa	25620_1#209	SAMEA104700030	ERR3291000	UBA187	4	4C	IVc	yes	yes	A	no	no	no	no	no	no	no	no	no	no	no	no	no	no	no	yes	yes	yes	no	no	no	no	yes	yes	no	no	no	yes	yes
25620_1#211.contigs_velvet.fa	25620_1#211	SAMEA104700032	ERR3291002	UBA189	4	4D1	IVc	yes	yes	A	no	no	no	no	no	no	no	no	no	no	no	no	no	no	no	yes	yes	yes	no	no	no	no	yes	yes	no	no	no	yes	yes
25620_1#212.contigs_velvet.fa	25620_1#212	SAMEA104700033	ERR3291003	UBA190	4	4C	IVc	yes	yes	A	no	no	no	no	no	no	no	no	no	no	no	no	no	no	no	yes	yes	yes	no	no	no	no	yes	yes	no	no	no	yes	yes
25620_1#213.contigs_velvet.fa	25620_1#213	SAMEA104700034	ERR3291004	UBA191	4	4D1	IVc	yes	yes	A	no	no	no	no	no	no	no	no	no	no	no	no	no	no	no	yes	yes	yes	no	no	no	no	yes	yes	no	no	no	yes	yes
25620_1#214.contigs_velvet.fa	25620_1#214	SAMEA104700035	ERR3291005	UBA192	2	2	IVc	yes	yes	C	no	no	no	no	no	no	no	no	no	no	no	no	no	no	no	yes	yes	yes	no	no	no	no	yes	yes	no	no	no	yes	yes
25620_1#215.contigs_velvet.fa	25620_1#215	SAMEA104700036	ERR3291006	UBA193	1	1	IVc	yes	yes	A	no	no	no	no	no	no	no	no	no	no	no	no	no	no	no	yes	yes	no	no	no	yes	yes	no	no	yes	yes	yes	yes	yes
25620_1#216.contigs_velvet.fa	25620_1#216	SAMEA104700037	ERR3291007	UBA194	1	1	IVc	yes	yes	A	no	no	no	no	no	no	no	no	no	yes	no	no	no	no	no	yes	yes	no	no	no	yes	yes	no	no	yes	yes	yes	yes	yes
25620_1#217.contigs_velvet.fa	25620_1#217	SAMEA104700038	ERR3291008	UBA195	4	4B	IVc	yes	yes	A	yes	no	no	no	no	no	no	no	no	no	no	no	no	no	no	yes	yes	yes	no	no	no	no	yes	yes	no	no	no	yes	yes
25620_1#218.contigs_velvet.fa	25620_1#218	SAMEA104700039	ERR3291009	UBA196	4	4B	IVc	yes	yes	A	yes	no	no	no	no	no	no	no	no	no	no	no	no	no	no	yes	yes	yes	no	no	no	no	yes	yes	no	no	no	yes	yes
25620_1#219.contigs_velvet.fa	25620_1#219	SAMEA104700040	ERR3291010	UBA197	4	4D1	IVc	yes	yes	A	no	no	no	no	no	no	no	no	no	no	no	no	no	no	no	yes	yes	yes	no	no	no	no	yes	yes	no	no	no	yes	yes
25620_1#220.contigs_velvet.fa	25620_1#220	SAMEA104700041	ERR3291011	UBA198	4	4D1	IVc	yes	yes	A	no	no	no	no	no	no	no	no	no	no	no	no	no	no	no	yes	yes	yes	no	no	no	no	yes	yes	no	no	no	yes	yes
25620_1#221.contigs_velvet.fa	25620_1#221	SAMEA104700042	ERR3291012	UBA199	4	4B	IVc	yes	yes	A	yes	no	no	no	no	no	no	no	no	no	no	no	no	no	no	yes	yes	yes	no	no	no	no	yes	yes	no	no	no	yes	yes
25620_1#222.contigs_velvet.fa	25620_1#222	SAMEA104700043	ERR3291013	UBA200	4	4D1	IVc	yes	yes	A	no	no	no	no	no	no	no	no	no	no	no	no	no	no	no	yes	yes	yes	no	yes	no	no	yes	yes	no	no	no	yes	yes
25620_1#223.contigs_velvet.fa	25620_1#223	SAMEA104700044	ERR3291014	UBA201	3	3	IVh/j	yes	yes	C	no	no	no	no	no	no	no	no	no	no	no	no	no	no	no	yes	yes	yes	no	no	yes	yes	yes	yes	no	no	no	yes	yes

## Sheet: Virulence determinants
							Capsule biosynthesis locus															Surface proteins - Adhesins												Type VII Secretion system						Pore forming toxins							Biofilm formation (PIA)
Assembly	id	Sample Accession	Run Accession	Name	Clade	Subclade	cap8B	cap8C	cap8D	cap8E	cap8F	cap8G	cap8H	cap8I	cap8J	cap8K	cap8L	cap8M	cap8N	cap8O	cap8P	clfA	clfB	cna	ebp	fnbA	fnbB	sdrC	sdrD	bbp	ebh	sraP	spa	esaA	esaB	essA	essB	essC	esxA	hld	hlgA	hlgB	hlgC	hly_hla	lukF_PV	lukS_PV	icaA	icaB	icaC
25620_1#31.contigs_velvet.fa	25620_1#31	SAMEA104699852	ERR3290822	UBA1	4	4A	yes	yes	yes	yes	yes	yes	yes	yes	yes	yes	yes	yes	yes	yes	yes	yes	yes	yes	yes	yes	yes	yes	yes	yes	yes	yes	yes	yes	yes	yes	yes	yes	yes	yes	yes	yes	yes	yes	yes	yes	yes	yes	yes
25620_1#32.contigs_velvet.fa	25620_1#32	SAMEA104699853	ERR3290823	UBA2	2	2	yes	yes	yes	yes	yes	yes	yes	yes	yes	yes	yes	yes	yes	yes	yes	yes	yes	yes	yes	yes	yes	yes	yes	yes	yes	yes	yes	yes	yes	yes	yes	yes	yes	yes	yes	yes	yes	yes	yes	yes	yes	yes	yes
25620_1#33.contigs_velvet.fa	25620_1#33	SAMEA104699854	ERR3290824	UBA3	4	4D1	yes	yes	yes	yes	yes	yes	yes	yes	yes	yes	yes	yes	yes	yes	yes	yes	yes	yes	yes	yes	yes	yes	yes	yes	yes	yes	yes	yes	yes	yes	yes	yes	yes	yes	yes	yes	yes	yes	yes	yes	yes	yes	yes
25620_1#34.contigs_velvet.fa	25620_1#34	SAMEA104699855	ERR3290825	UBA5	4	4A	yes	yes	yes	yes	yes	yes	yes	yes	yes	yes	yes	yes	yes	yes	yes	yes	yes	yes	yes	yes	yes	yes	yes	yes	yes	yes	yes	yes	yes	yes	yes	yes	yes	yes	yes	yes	yes	yes	yes	yes	yes	yes	yes
25620_1#35.contigs_velvet.fa	25620_1#35	SAMEA104699856	ERR3290826	UBA6	3	3	yes	yes	yes	yes	yes	yes	yes	yes	yes	yes	yes	yes	yes	yes	yes	yes	yes	yes	yes	yes	yes	yes	yes	yes	yes	yes	yes	yes	yes	yes	yes	yes	yes	yes	yes	yes	yes	yes	yes	yes	yes	yes	yes
25620_1#36.contigs_velvet.fa	25620_1#36	SAMEA104699857	ERR3290827	UBA7	3	3	yes	yes	yes	yes	yes	yes	yes	yes	yes	yes	yes	yes	yes	yes	yes	yes	yes	yes	yes	yes	yes	yes	yes	yes	yes	yes	yes	yes	yes	yes	yes	yes	yes	yes	yes	yes	yes	yes	no	no	yes	yes	yes
25620_1#37.contigs_velvet.fa	25620_1#37	SAMEA104699858	ERR3290828	UBA8	3	3	yes	yes	yes	yes	yes	yes	yes	yes	yes	yes	yes	yes	yes	yes	yes	yes	yes	yes	yes	yes	yes	yes	yes	yes	yes	yes	yes	yes	yes	yes	yes	yes	yes	yes	yes	yes	yes	yes	yes	yes	yes	yes	yes
25620_1#38.contigs_velvet.fa	25620_1#38	SAMEA104699859	ERR3290829	UBA9	3	3	yes	yes	yes	yes	yes	yes	yes	yes	yes	yes	yes	yes	yes	yes	yes	yes	yes	yes	yes	yes	yes	yes	yes	yes	yes	yes	yes	yes	yes	yes	yes	yes	yes	yes	yes	yes	yes	yes	no	no	yes	yes	yes
25620_1#39.contigs_velvet.fa	25620_1#39	SAMEA104699860	ERR3290830	UBA10	3	3	yes	yes	yes	yes	yes	yes	yes	yes	yes	yes	yes	yes	yes	yes	yes	yes	yes	yes	yes	no	yes	yes	yes	yes	yes	yes	yes	yes	yes	yes	yes	yes	yes	yes	yes	yes	yes	yes	yes	yes	yes	yes	yes
25620_1#40.contigs_velvet.fa	25620_1#40	SAMEA104699861	ERR3290831	UBA11	3	3	yes	yes	yes	yes	yes	yes	yes	yes	yes	yes	yes	yes	yes	yes	yes	yes	yes	yes	yes	yes	yes	yes	yes	yes	yes	yes	yes	yes	yes	yes	yes	yes	yes	yes	yes	yes	yes	yes	yes	yes	yes	yes	yes
25620_1#42.contigs_velvet.fa	25620_1#42	SAMEA104699863	ERR3290833	UBA13	3	3	yes	yes	yes	yes	yes	yes	yes	yes	yes	yes	yes	yes	yes	yes	yes	yes	yes	yes	yes	yes	yes	yes	yes	yes	yes	yes	yes	yes	yes	yes	yes	yes	yes	yes	yes	yes	yes	yes	yes	yes	yes	yes	yes
25620_1#43.contigs_velvet.fa	25620_1#43	SAMEA104699864	ERR3290834	UBA14	3	3	yes	yes	yes	yes	yes	yes	yes	yes	yes	yes	yes	yes	yes	yes	yes	yes	yes	yes	yes	yes	yes	yes	yes	yes	yes	yes	yes	yes	yes	yes	yes	yes	yes	yes	yes	yes	yes	yes	yes	yes	yes	yes	yes
25620_1#45.contigs_velvet.fa	25620_1#45	SAMEA104699866	ERR3290836	UBA16	4	4B	yes	yes	yes	yes	yes	yes	yes	yes	yes	yes	yes	yes	yes	yes	yes	yes	yes	yes	yes	yes	yes	yes	yes	yes	yes	yes	yes	yes	yes	yes	yes	yes	yes	yes	yes	yes	yes	yes	yes	yes	yes	yes	yes
25620_1#46.contigs_velvet.fa	25620_1#46	SAMEA104699867	ERR3290837	UBA17	4	4D1	yes	yes	yes	yes	yes	yes	yes	yes	yes	yes	yes	yes	yes	yes	yes	yes	yes	yes	yes	yes	yes	yes	yes	yes	yes	yes	yes	yes	yes	yes	yes	yes	yes	yes	yes	yes	yes	yes	yes	yes	yes	yes	yes
25620_1#47.contigs_velvet.fa	25620_1#47	SAMEA104699868	ERR3290838	UBA18	4	4D1	yes	yes	yes	yes	yes	yes	yes	yes	yes	yes	yes	yes	yes	yes	yes	yes	yes	yes	yes	yes	yes	yes	yes	yes	yes	yes	yes	yes	yes	yes	yes	yes	yes	yes	yes	yes	yes	yes	yes	yes	yes	yes	yes
25620_1#48.contigs_velvet.fa	25620_1#48	SAMEA104699869	ERR3290839	UBA19	2	2	yes	yes	yes	yes	yes	yes	yes	yes	yes	yes	yes	yes	yes	yes	yes	yes	yes	yes	yes	yes	yes	yes	yes	yes	yes	yes	yes	yes	yes	yes	yes	yes	yes	yes	yes	yes	yes	yes	yes	yes	yes	yes	yes
25620_1#49.contigs_velvet.fa	25620_1#49	SAMEA104699870	ERR3290840	UBA20	4	4C	yes	yes	yes	yes	yes	yes	yes	yes	yes	yes	yes	yes	yes	yes	yes	yes	yes	yes	yes	yes	yes	yes	yes	yes	yes	yes	yes	yes	yes	yes	yes	yes	yes	yes	yes	yes	yes	yes	yes	yes	yes	yes	yes
25620_1#50.contigs_velvet.fa	25620_1#50	SAMEA104699871	ERR3290841	UBA21	4	4D1	yes	yes	yes	yes	yes	yes	yes	yes	yes	yes	yes	yes	yes	yes	yes	yes	yes	yes	yes	yes	yes	yes	yes	yes	yes	yes	yes	yes	yes	yes	yes	yes	yes	yes	yes	yes	yes	yes	yes	yes	yes	yes	yes
25620_1#51.contigs_velvet.fa	25620_1#51	SAMEA104699872	ERR3290842	UBA22	4	4D1	yes	yes	yes	yes	yes	yes	yes	yes	yes	yes	yes	yes	yes	yes	yes	yes	yes	yes	yes	yes	yes	yes	yes	yes	yes	yes	yes	yes	yes	yes	yes	yes	yes	yes	yes	yes	yes	yes	yes	yes	yes	yes	yes
25620_1#52.contigs_velvet.fa	25620_1#52	SAMEA104699873	ERR3290843	UBA23	3	3	yes	yes	yes	yes	yes	yes	yes	yes	yes	yes	yes	yes	yes	yes	yes	yes	yes	yes	yes	yes	yes	yes	yes	yes	yes	yes	yes	yes	yes	yes	yes	yes	yes	yes	yes	yes	yes	yes	yes	yes	yes	yes	yes
25620_1#53.contigs_velvet.fa	25620_1#53	SAMEA104699874	ERR3290844	UBA24	4	4D1	yes	yes	yes	yes	yes	yes	yes	yes	yes	yes	yes	yes	yes	yes	yes	yes	yes	yes	yes	yes	yes	yes	yes	yes	yes	yes	yes	yes	yes	yes	yes	yes	yes	yes	yes	yes	yes	yes	yes	yes	yes	yes	yes
25620_1#54.contigs_velvet.fa	25620_1#54	SAMEA104699875	ERR3290845	UBA25	4	4D1	yes	yes	yes	yes	yes	yes	yes	yes	yes	yes	yes	yes	yes	yes	yes	yes	yes	yes	yes	yes	yes	yes	yes	yes	yes	yes	yes	yes	yes	yes	yes	yes	yes	yes	yes	yes	yes	yes	yes	yes	yes	yes	yes
25620_1#55.contigs_velvet.fa	25620_1#55	SAMEA104699876	ERR3290846	UBA26	4	4D1	yes	yes	yes	yes	yes	yes	yes	yes	yes	yes	yes	yes	yes	yes	yes	yes	yes	yes	yes	yes	yes	yes	yes	yes	yes	yes	yes	yes	yes	yes	yes	yes	yes	yes	yes	yes	yes	yes	yes	yes	yes	yes	yes
25620_1#56.contigs_velvet.fa	25620_1#56	SAMEA104699877	ERR3290847	UBA27	4	4D1	yes	yes	yes	yes	yes	yes	yes	yes	yes	yes	yes	yes	yes	yes	yes	yes	yes	yes	yes	yes	yes	yes	yes	yes	yes	yes	yes	yes	yes	yes	yes	yes	yes	yes	yes	yes	yes	yes	yes	yes	yes	yes	yes
25620_1#57.contigs_velvet.fa	25620_1#57	SAMEA104699878	ERR3290848	UBA28	4	4D1	yes	yes	yes	yes	yes	yes	yes	yes	yes	yes	yes	yes	yes	yes	yes	yes	yes	yes	yes	yes	yes	yes	yes	yes	yes	yes	yes	yes	yes	yes	yes	yes	yes	yes	yes	yes	yes	yes	yes	yes	yes	yes	yes
25620_1#58.contigs_velvet.fa	25620_1#58	SAMEA104699879	ERR3290849	UBA29	4	4D1	yes	yes	yes	yes	yes	yes	yes	yes	yes	yes	yes	yes	yes	yes	yes	yes	yes	yes	yes	yes	yes	yes	yes	yes	yes	yes	yes	yes	yes	yes	yes	yes	yes	yes	yes	yes	yes	yes	yes	yes	yes	yes	yes
25620_1#59.contigs_velvet.fa	25620_1#59	SAMEA104699880	ERR3290850	UBA30	4	4D1	yes	yes	yes	yes	yes	yes	yes	yes	yes	yes	yes	yes	yes	yes	yes	yes	yes	yes	yes	yes	yes	yes	yes	yes	yes	yes	yes	yes	yes	yes	yes	yes	yes	yes	yes	yes	yes	yes	yes	yes	yes	yes	yes
25620_1#60.contigs_velvet.fa	25620_1#60	SAMEA104699881	ERR3290851	UBA31	4	4C	yes	yes	yes	yes	yes	yes	yes	yes	yes	yes	yes	yes	yes	yes	yes	yes	yes	yes	yes	yes	yes	yes	yes	yes	yes	yes	yes	yes	yes	yes	yes	yes	yes	yes	yes	yes	yes	yes	yes	yes	yes	yes	yes
25620_1#61.contigs_velvet.fa	25620_1#61	SAMEA104699882	ERR3290852	UBA32	4	4D1	yes	yes	yes	yes	yes	yes	yes	yes	yes	yes	yes	yes	yes	yes	yes	yes	yes	yes	yes	yes	yes	yes	yes	yes	yes	yes	yes	yes	yes	yes	yes	yes	yes	yes	yes	yes	yes	yes	yes	yes	yes	yes	yes
25620_1#62.contigs_velvet.fa	25620_1#62	SAMEA104699883	ERR3290853	UBA33	3	3	yes	yes	yes	yes	yes	yes	yes	yes	yes	yes	yes	yes	yes	yes	yes	yes	yes	yes	yes	yes	yes	yes	yes	yes	yes	yes	yes	yes	yes	yes	yes	yes	yes	yes	yes	yes	yes	yes	yes	yes	yes	yes	yes
25620_1#63.contigs_velvet.fa	25620_1#63	SAMEA104699884	ERR3290854	UBA34	4	4D1	yes	yes	yes	yes	yes	yes	yes	yes	yes	yes	yes	yes	yes	yes	yes	yes	yes	yes	yes	yes	yes	yes	yes	yes	yes	yes	yes	yes	yes	yes	yes	yes	yes	yes	yes	yes	yes	yes	yes	yes	yes	yes	yes
25620_1#64.contigs_velvet.fa	25620_1#64	SAMEA104699885	ERR3290855	UBA35	4	4D1	yes	yes	yes	yes	yes	yes	yes	yes	yes	yes	yes	yes	yes	yes	yes	yes	yes	yes	yes	yes	yes	yes	yes	yes	yes	yes	yes	yes	yes	yes	yes	yes	yes	yes	yes	yes	yes	yes	yes	yes	yes	yes	yes
25620_1#65.contigs_velvet.fa	25620_1#65	SAMEA104699886	ERR3290856	UBA36	4	4B	yes	yes	yes	yes	yes	yes	yes	yes	yes	yes	yes	yes	yes	yes	yes	yes	yes	yes	yes	yes	yes	yes	yes	yes	yes	yes	yes	yes	yes	yes	yes	yes	yes	yes	yes	yes	yes	yes	yes	yes	yes	yes	yes
25620_1#66.contigs_velvet.fa	25620_1#66	SAMEA104699887	ERR3290857	UBA37	4	4B	yes	yes	yes	yes	yes	yes	yes	yes	yes	yes	yes	yes	yes	yes	yes	yes	yes	yes	yes	yes	yes	yes	yes	yes	yes	yes	yes	yes	yes	yes	yes	yes	yes	yes	yes	yes	yes	yes	yes	yes	yes	yes	yes
25620_1#67.contigs_velvet.fa	25620_1#67	SAMEA104699888	ERR3290858	UBA38	4	4D1	yes	yes	yes	yes	yes	yes	yes	yes	yes	yes	yes	yes	yes	yes	yes	yes	yes	yes	yes	yes	yes	yes	yes	yes	yes	yes	yes	yes	yes	yes	yes	yes	yes	yes	yes	yes	yes	yes	yes	yes	yes	yes	yes
25620_1#68.contigs_velvet.fa	25620_1#68	SAMEA104699889	ERR3290859	UBA39	4	4C	yes	yes	yes	yes	yes	yes	yes	yes	yes	yes	yes	yes	yes	yes	yes	yes	yes	yes	yes	yes	yes	yes	yes	yes	yes	yes	yes	yes	yes	yes	yes	yes	yes	yes	yes	yes	yes	yes	yes	yes	yes	yes	yes
25620_1#69.contigs_velvet.fa	25620_1#69	SAMEA104699890	ERR3290860	UBA40	4	4D1	yes	yes	yes	yes	yes	yes	yes	yes	yes	yes	yes	yes	yes	yes	yes	yes	yes	yes	yes	yes	yes	yes	yes	yes	yes	yes	yes	yes	yes	yes	yes	yes	yes	yes	yes	yes	yes	yes	yes	yes	yes	yes	yes
25620_1#70.contigs_velvet.fa	25620_1#70	SAMEA104699891	ERR3290861	UBA41	4	4D1	yes	yes	yes	yes	yes	yes	yes	yes	yes	yes	yes	yes	yes	yes	yes	yes	yes	yes	yes	yes	yes	yes	yes	yes	yes	yes	yes	yes	yes	yes	yes	yes	yes	yes	yes	yes	yes	yes	yes	yes	yes	yes	yes
25620_1#71.contigs_velvet.fa	25620_1#71	SAMEA104699892	ERR3290862	UBA42	4	4D1	yes	yes	yes	yes	yes	yes	yes	yes	yes	yes	yes	yes	yes	yes	yes	yes	yes	yes	yes	yes	yes	yes	yes	yes	yes	yes	yes	yes	yes	yes	yes	yes	yes	yes	yes	yes	yes	yes	yes	yes	yes	yes	yes
25620_1#72.contigs_velvet.fa	25620_1#72	SAMEA104699893	ERR3290863	UBA43	4	4D1	yes	yes	yes	yes	yes	yes	yes	yes	yes	yes	yes	yes	yes	yes	yes	yes	yes	yes	yes	yes	yes	yes	yes	yes	yes	yes	yes	yes	yes	yes	yes	yes	yes	yes	yes	yes	yes	yes	yes	yes	yes	yes	yes
25620_1#73.contigs_velvet.fa	25620_1#73	SAMEA104699894	ERR3290864	UBA44	4	4D1	yes	yes	yes	yes	yes	yes	yes	yes	yes	yes	yes	yes	yes	yes	yes	yes	yes	yes	yes	yes	yes	yes	yes	yes	yes	yes	yes	yes	yes	yes	yes	yes	yes	yes	yes	yes	yes	yes	yes	yes	yes	yes	yes
25620_1#74.contigs_velvet.fa	25620_1#74	SAMEA104699895	ERR3290865	UBA45	4	4B	yes	yes	yes	yes	yes	yes	yes	yes	yes	yes	yes	yes	yes	yes	yes	yes	yes	yes	yes	yes	yes	yes	yes	yes	yes	yes	yes	yes	yes	yes	yes	yes	yes	yes	yes	yes	yes	yes	yes	yes	yes	yes	yes
25620_1#75.contigs_velvet.fa	25620_1#75	SAMEA104699896	ERR3290866	UBA46	4	4B	yes	yes	yes	yes	yes	yes	yes	yes	yes	yes	yes	yes	yes	yes	yes	yes	yes	yes	yes	yes	yes	yes	yes	yes	yes	yes	yes	yes	yes	yes	yes	yes	yes	yes	yes	yes	yes	yes	yes	yes	yes	yes	yes
25620_1#76.contigs_velvet.fa	25620_1#76	SAMEA104699897	ERR3290867	UBA47	4	4D1	yes	yes	yes	yes	yes	yes	yes	yes	yes	yes	yes	yes	yes	yes	yes	yes	yes	yes	yes	yes	yes	yes	yes	yes	yes	yes	yes	yes	yes	yes	yes	yes	yes	yes	yes	yes	yes	yes	yes	yes	yes	yes	yes
25620_1#77.contigs_velvet.fa	25620_1#77	SAMEA104699898	ERR3290868	UBA48	4	4D1	yes	yes	yes	yes	yes	yes	yes	yes	yes	yes	yes	yes	yes	yes	yes	yes	yes	yes	yes	yes	yes	yes	yes	yes	yes	yes	yes	yes	yes	yes	yes	yes	yes	yes	yes	yes	yes	yes	yes	yes	yes	yes	yes
25620_1#78.contigs_velvet.fa	25620_1#78	SAMEA104699899	ERR3290869	UBA49	4	4C	yes	yes	yes	yes	yes	yes	yes	yes	yes	yes	yes	yes	yes	yes	yes	yes	yes	yes	yes	yes	yes	yes	yes	yes	yes	yes	yes	yes	yes	yes	yes	yes	yes	yes	yes	yes	yes	yes	yes	yes	yes	yes	yes
25620_1#79.contigs_velvet.fa	25620_1#79	SAMEA104699900	ERR3290870	UBA50	4	4D1	yes	yes	yes	yes	yes	yes	yes	yes	yes	yes	yes	yes	yes	yes	yes	yes	yes	yes	yes	yes	yes	yes	yes	yes	yes	yes	yes	yes	yes	yes	yes	yes	yes	yes	yes	yes	yes	yes	yes	yes	yes	yes	yes
25620_1#80.contigs_velvet.fa	25620_1#80	SAMEA104699901	ERR3290871	UBA51	4	4D1	yes	yes	yes	yes	yes	yes	yes	yes	yes	yes	yes	yes	yes	yes	yes	yes	yes	yes	yes	yes	yes	yes	yes	yes	yes	yes	yes	yes	yes	yes	yes	yes	yes	yes	yes	yes	yes	yes	yes	yes	yes	yes	yes
25620_1#81.contigs_velvet.fa	25620_1#81	SAMEA104699902	ERR3290872	UBA52	4	4D1	yes	yes	yes	yes	yes	yes	yes	yes	yes	yes	yes	yes	yes	yes	yes	yes	yes	yes	yes	yes	yes	yes	yes	yes	yes	yes	yes	yes	yes	yes	yes	yes	yes	yes	yes	yes	yes	yes	yes	yes	yes	yes	yes
25620_1#82.contigs_velvet.fa	25620_1#82	SAMEA104699903	ERR3290873	UBA53	4	4D1	yes	yes	yes	yes	yes	yes	yes	yes	yes	yes	yes	yes	yes	yes	yes	yes	yes	yes	yes	yes	yes	yes	yes	yes	yes	yes	yes	yes	yes	yes	yes	yes	yes	yes	yes	yes	yes	yes	yes	yes	yes	yes	yes
25620_1#83.contigs_velvet.fa	25620_1#83	SAMEA104699904	ERR3290874	UBA54	4	4D1	yes	yes	yes	yes	yes	yes	yes	yes	yes	yes	yes	yes	yes	yes	yes	yes	yes	yes	yes	yes	yes	yes	yes	yes	yes	yes	yes	yes	yes	yes	yes	yes	yes	yes	yes	yes	yes	yes	yes	yes	no	yes	yes
25620_1#84.contigs_velvet.fa	25620_1#84	SAMEA104699905	ERR3290875	UBA55	4	4D1	yes	yes	yes	yes	yes	yes	yes	yes	yes	yes	yes	yes	yes	yes	yes	yes	yes	yes	yes	yes	yes	yes	yes	yes	yes	yes	yes	yes	yes	yes	yes	yes	yes	yes	yes	yes	yes	yes	yes	yes	yes	yes	yes
25620_1#85.contigs_velvet.fa	25620_1#85	SAMEA104699906	ERR3290876	UBA56	4	4D1	yes	yes	yes	yes	yes	yes	yes	yes	yes	yes	yes	yes	yes	yes	yes	yes	yes	yes	yes	yes	yes	yes	yes	yes	yes	yes	yes	yes	yes	yes	yes	yes	yes	yes	yes	yes	yes	yes	yes	yes	yes	yes	yes
25620_1#86.contigs_velvet.fa	25620_1#86	SAMEA104699907	ERR3290877	UBA57	4	4D1	yes	yes	yes	yes	yes	yes	yes	yes	yes	yes	yes	yes	yes	yes	yes	yes	yes	yes	yes	yes	yes	yes	yes	yes	yes	yes	yes	yes	yes	yes	yes	yes	yes	yes	yes	yes	yes	yes	yes	yes	yes	yes	yes
25620_1#87.contigs_velvet.fa	25620_1#87	SAMEA104699908	ERR3290878	UBA58	4	4D1	yes	yes	yes	yes	yes	yes	yes	yes	yes	yes	yes	yes	yes	yes	yes	yes	yes	yes	yes	yes	yes	yes	yes	yes	yes	yes	yes	yes	yes	yes	yes	yes	yes	yes	yes	yes	yes	yes	yes	yes	yes	yes	yes
25620_1#88.contigs_velvet.fa	25620_1#88	SAMEA104699909	ERR3290879	UBA59	4	4D1	yes	yes	yes	yes	yes	yes	yes	yes	yes	yes	yes	yes	yes	yes	yes	yes	yes	yes	yes	yes	yes	yes	yes	yes	yes	yes	yes	yes	yes	yes	yes	yes	yes	yes	yes	yes	yes	yes	yes	yes	yes	yes	yes
25620_1#89.contigs_velvet.fa	25620_1#89	SAMEA104699910	ERR3290880	UBA60	4	4D1	yes	yes	yes	yes	yes	yes	yes	yes	yes	yes	yes	yes	yes	yes	yes	yes	yes	yes	yes	yes	yes	yes	yes	yes	yes	yes	yes	yes	yes	yes	yes	yes	yes	yes	yes	yes	yes	yes	yes	yes	yes	yes	yes
25620_1#90.contigs_velvet.fa	25620_1#90	SAMEA104699911	ERR3290881	UBA61	4	4D1	yes	yes	yes	yes	yes	yes	yes	yes	yes	yes	yes	yes	yes	yes	yes	yes	yes	yes	yes	yes	yes	yes	yes	yes	yes	yes	yes	yes	yes	yes	yes	yes	yes	yes	yes	yes	yes	yes	yes	yes	yes	yes	yes
25620_1#91.contigs_velvet.fa	25620_1#91	SAMEA104699912	ERR3290882	UBA62	4	4D1	yes	yes	yes	yes	yes	yes	yes	yes	yes	yes	yes	yes	yes	yes	yes	yes	yes	yes	yes	yes	yes	yes	yes	yes	yes	yes	yes	yes	yes	yes	yes	yes	yes	yes	yes	yes	yes	yes	yes	yes	yes	yes	yes
25620_1#92.contigs_velvet.fa	25620_1#92	SAMEA104699913	ERR3290883	UBA63	4	4D1	yes	yes	yes	yes	yes	yes	yes	yes	yes	yes	yes	yes	yes	yes	yes	yes	yes	yes	yes	yes	yes	yes	yes	yes	yes	yes	yes	yes	yes	yes	yes	yes	yes	yes	yes	yes	yes	yes	yes	yes	yes	yes	yes
25620_1#93.contigs_velvet.fa	25620_1#93	SAMEA104699914	ERR3290884	UBA64	4	4C	yes	yes	yes	yes	yes	yes	yes	yes	yes	yes	yes	yes	yes	yes	yes	yes	yes	yes	yes	yes	yes	yes	yes	yes	yes	yes	yes	yes	yes	yes	yes	yes	yes	yes	yes	yes	yes	yes	yes	yes	yes	yes	yes
25620_1#94.contigs_velvet.fa	25620_1#94	SAMEA104699915	ERR3290885	UBA65	4	4D1	yes	yes	yes	yes	yes	yes	yes	yes	yes	yes	yes	yes	yes	yes	yes	yes	yes	yes	yes	yes	yes	yes	yes	yes	yes	yes	yes	no	yes	yes	yes	yes	yes	yes	yes	yes	yes	yes	yes	yes	yes	yes	yes
25620_1#95.contigs_velvet.fa	25620_1#95	SAMEA104699916	ERR3290886	UBA66	4	4D1	yes	yes	yes	yes	yes	yes	yes	yes	yes	yes	yes	yes	yes	yes	yes	yes	yes	yes	yes	yes	yes	yes	yes	yes	yes	yes	yes	yes	yes	yes	yes	yes	yes	yes	yes	yes	yes	yes	yes	yes	yes	yes	yes
25620_1#96.contigs_velvet.fa	25620_1#96	SAMEA104699917	ERR3290887	UBA67	4	4D1	yes	yes	yes	yes	yes	yes	yes	yes	yes	yes	yes	yes	yes	yes	yes	yes	yes	yes	yes	yes	yes	yes	yes	yes	yes	yes	yes	yes	yes	yes	yes	yes	yes	yes	yes	yes	yes	yes	yes	yes	yes	yes	yes
25620_1#97.contigs_velvet.fa	25620_1#97	SAMEA104699918	ERR3290888	UBA68	4	4D1	yes	yes	yes	yes	yes	yes	yes	yes	yes	yes	yes	yes	yes	yes	yes	yes	yes	yes	yes	yes	yes	yes	yes	yes	yes	yes	yes	yes	yes	yes	yes	yes	yes	yes	yes	yes	yes	yes	yes	yes	yes	yes	yes
25620_1#98.contigs_velvet.fa	25620_1#98	SAMEA104699919	ERR3290889	UBA69	4	4D1	yes	yes	yes	yes	yes	yes	yes	yes	yes	yes	yes	yes	yes	yes	yes	yes	yes	yes	yes	yes	yes	yes	yes	yes	yes	yes	yes	yes	yes	yes	yes	yes	yes	yes	yes	yes	yes	yes	yes	yes	yes	yes	yes
25620_1#99.contigs_velvet.fa	25620_1#99	SAMEA104699920	ERR3290890	UBA70	4	4B	yes	yes	yes	yes	yes	yes	yes	yes	yes	yes	yes	yes	yes	yes	yes	yes	yes	yes	yes	yes	yes	yes	yes	yes	yes	yes	yes	yes	yes	yes	yes	yes	yes	yes	yes	yes	yes	yes	yes	yes	yes	yes	yes
25620_1#100.contigs_velvet.fa	25620_1#100	SAMEA104699921	ERR3290891	UBA71	4	4D1	yes	yes	yes	yes	yes	yes	yes	yes	yes	yes	yes	yes	yes	yes	yes	yes	yes	yes	yes	yes	yes	yes	yes	yes	yes	yes	yes	yes	yes	yes	yes	yes	yes	yes	yes	yes	yes	yes	yes	yes	yes	yes	yes
25620_1#101.contigs_velvet.fa	25620_1#101	SAMEA104699922	ERR3290892	UBA72	4	4D1	yes	yes	yes	yes	yes	yes	yes	yes	yes	yes	yes	yes	yes	yes	yes	yes	yes	yes	yes	yes	yes	yes	yes	yes	yes	yes	yes	yes	yes	yes	yes	yes	yes	yes	yes	yes	yes	yes	yes	yes	yes	yes	yes
25620_1#102.contigs_velvet.fa	25620_1#102	SAMEA104699923	ERR3290893	UBA73	4	4D1	yes	yes	yes	yes	yes	yes	yes	yes	yes	yes	yes	yes	yes	yes	yes	yes	yes	yes	yes	yes	yes	yes	yes	yes	yes	yes	yes	yes	yes	yes	yes	yes	yes	yes	yes	yes	yes	yes	yes	yes	yes	yes	yes
25620_1#103.contigs_velvet.fa	25620_1#103	SAMEA104699924	ERR3290894	UBA74	4	4D1	yes	yes	yes	yes	yes	yes	yes	yes	yes	yes	yes	yes	yes	yes	yes	yes	yes	yes	yes	yes	yes	yes	yes	yes	yes	yes	yes	yes	yes	yes	yes	yes	yes	yes	yes	yes	yes	yes	yes	yes	yes	yes	yes
25620_1#104.contigs_velvet.fa	25620_1#104	SAMEA104699925	ERR3290895	UBA75	4	4C	yes	yes	yes	yes	yes	yes	yes	yes	yes	yes	yes	yes	yes	yes	yes	yes	yes	yes	yes	yes	yes	yes	yes	yes	yes	yes	yes	yes	yes	yes	yes	yes	yes	yes	yes	yes	yes	yes	yes	yes	yes	yes	yes
25620_1#105.contigs_velvet.fa	25620_1#105	SAMEA104699926	ERR3290896	UBA76	4	4D1	yes	yes	yes	yes	yes	yes	yes	yes	yes	yes	yes	yes	yes	yes	yes	yes	yes	yes	yes	yes	yes	yes	yes	yes	yes	yes	yes	yes	yes	yes	yes	yes	yes	yes	yes	yes	yes	yes	yes	yes	yes	yes	yes
25620_1#106.contigs_velvet.fa	25620_1#106	SAMEA104699927	ERR3290897	UBA77	4	4D1	yes	yes	yes	yes	yes	yes	yes	yes	yes	yes	yes	yes	yes	yes	yes	yes	yes	yes	yes	yes	yes	yes	yes	yes	yes	yes	yes	yes	yes	yes	yes	yes	yes	yes	yes	yes	yes	yes	yes	yes	yes	yes	yes
25620_1#107.contigs_velvet.fa	25620_1#107	SAMEA104699928	ERR3290898	UBA78	4	4B	yes	yes	yes	yes	yes	yes	yes	yes	yes	yes	yes	yes	yes	yes	yes	yes	yes	yes	yes	yes	yes	yes	yes	yes	yes	yes	yes	yes	yes	yes	yes	yes	yes	yes	yes	yes	yes	yes	yes	yes	yes	yes	yes
25620_1#108.contigs_velvet.fa	25620_1#108	SAMEA104699929	ERR3290899	UBA79	4	4D1	yes	yes	yes	yes	yes	yes	yes	yes	yes	yes	yes	yes	yes	yes	yes	yes	yes	yes	yes	yes	yes	yes	yes	yes	yes	yes	yes	yes	yes	yes	yes	yes	yes	yes	yes	yes	yes	yes	yes	yes	yes	yes	yes
25620_1#109.contigs_velvet.fa	25620_1#109	SAMEA104699930	ERR3290900	UBA80	4	4D1	yes	yes	yes	yes	yes	yes	yes	yes	yes	yes	yes	yes	yes	yes	yes	yes	yes	yes	yes	yes	yes	yes	yes	yes	yes	yes	yes	yes	yes	yes	yes	yes	yes	yes	yes	yes	yes	yes	yes	yes	yes	yes	yes
25620_1#110.contigs_velvet.fa	25620_1#110	SAMEA104699931	ERR3290901	UBA81	4	4D1	yes	yes	yes	yes	yes	yes	yes	yes	yes	yes	yes	yes	yes	yes	yes	yes	yes	yes	yes	yes	yes	yes	yes	yes	yes	yes	yes	yes	yes	yes	yes	yes	yes	yes	yes	yes	yes	yes	yes	yes	yes	yes	yes
25620_1#111.contigs_velvet.fa	25620_1#111	SAMEA104699932	ERR3290902	UBA82	4	4D1	yes	yes	yes	yes	yes	yes	yes	yes	yes	yes	yes	yes	yes	yes	yes	yes	yes	yes	yes	yes	yes	yes	yes	yes	yes	yes	yes	yes	yes	yes	yes	yes	yes	yes	yes	yes	yes	yes	yes	yes	yes	yes	yes
25620_1#112.contigs_velvet.fa	25620_1#112	SAMEA104699933	ERR3290903	UBA83	4	4D1	yes	yes	no	yes	yes	yes	yes	yes	yes	yes	yes	yes	yes	yes	yes	yes	yes	yes	yes	yes	yes	yes	yes	yes	yes	yes	yes	yes	yes	yes	yes	yes	yes	yes	yes	yes	yes	yes	yes	yes	yes	yes	yes
25620_1#113.contigs_velvet.fa	25620_1#113	SAMEA104699934	ERR3290904	UBA84	4	4D1	no	no	no	no	no	no	no	no	no	no	yes	yes	yes	yes	yes	yes	yes	yes	yes	yes	yes	yes	yes	yes	yes	yes	no	yes	yes	yes	yes	yes	yes	yes	yes	yes	yes	yes	yes	yes	yes	yes	yes
25620_1#114.contigs_velvet.fa	25620_1#114	SAMEA104699935	ERR3290905	UBA85	4	4D1	yes	yes	yes	yes	yes	yes	yes	yes	yes	yes	yes	yes	yes	yes	yes	yes	yes	yes	yes	yes	yes	yes	yes	yes	yes	yes	yes	yes	yes	yes	yes	yes	yes	yes	yes	yes	yes	yes	yes	yes	yes	yes	yes
25620_1#115.contigs_velvet.fa	25620_1#115	SAMEA104699936	ERR3290906	UBA86	4	4D1	yes	yes	yes	yes	yes	yes	yes	yes	yes	yes	yes	yes	yes	yes	yes	yes	yes	yes	yes	yes	yes	yes	yes	yes	yes	yes	yes	yes	yes	yes	yes	yes	yes	yes	yes	yes	yes	yes	yes	yes	yes	yes	yes
25620_1#116.contigs_velvet.fa	25620_1#116	SAMEA104699937	ERR3290907	UBA87	4	4D1	yes	yes	yes	yes	yes	yes	yes	yes	yes	yes	yes	yes	yes	yes	yes	yes	yes	yes	yes	yes	yes	yes	yes	yes	yes	yes	yes	yes	yes	yes	yes	yes	yes	yes	yes	yes	yes	yes	yes	yes	yes	yes	yes
25620_1#117.contigs_velvet.fa	25620_1#117	SAMEA104699938	ERR3290908	UBA88	2	2	yes	yes	yes	yes	yes	yes	yes	yes	yes	yes	yes	yes	yes	yes	yes	yes	yes	yes	yes	yes	yes	yes	yes	yes	yes	yes	yes	yes	yes	yes	yes	yes	yes	yes	yes	yes	yes	yes	yes	yes	yes	yes	yes
25620_1#118.contigs_velvet.fa	25620_1#118	SAMEA104699939	ERR3290909	UBA89	4	4D1	yes	yes	yes	yes	yes	yes	yes	yes	yes	yes	yes	yes	yes	yes	yes	yes	yes	yes	yes	yes	yes	yes	yes	yes	yes	yes	yes	yes	yes	yes	yes	yes	yes	yes	yes	yes	yes	yes	yes	yes	yes	yes	yes
25620_1#119.contigs_velvet.fa	25620_1#119	SAMEA104699940	ERR3290910	UBA90	4	4D1	yes	yes	yes	yes	yes	yes	yes	yes	yes	yes	yes	yes	yes	yes	yes	yes	yes	yes	yes	yes	yes	yes	yes	yes	yes	yes	yes	yes	yes	yes	yes	yes	yes	yes	yes	yes	yes	yes	yes	yes	yes	yes	yes
25620_1#120.contigs_velvet.fa	25620_1#120	SAMEA104699941	ERR3290911	UBA91	4	4D1	yes	yes	yes	yes	yes	yes	yes	yes	yes	yes	yes	yes	yes	yes	yes	yes	yes	yes	yes	yes	yes	yes	yes	yes	yes	yes	yes	yes	yes	yes	yes	yes	yes	yes	yes	yes	yes	yes	yes	yes	yes	yes	yes
25620_1#121.contigs_velvet.fa	25620_1#121	SAMEA104699942	ERR3290912	UBA93	4	4D1	yes	yes	yes	yes	yes	yes	yes	yes	yes	yes	yes	yes	yes	yes	yes	yes	yes	yes	yes	yes	yes	yes	yes	yes	yes	yes	yes	yes	yes	yes	yes	yes	yes	yes	yes	yes	yes	yes	yes	yes	yes	yes	yes
25620_1#122.contigs_velvet.fa	25620_1#122	SAMEA104699943	ERR3290913	UBA94	4	4D1	yes	yes	yes	yes	yes	yes	yes	yes	yes	yes	yes	yes	yes	yes	yes	yes	yes	yes	yes	yes	yes	yes	yes	yes	yes	yes	yes	yes	yes	yes	yes	yes	yes	yes	yes	yes	yes	yes	yes	yes	yes	yes	yes
25620_1#123.contigs_velvet.fa	25620_1#123	SAMEA104699944	ERR3290914	UBA95	4	4D	yes	yes	yes	yes	yes	yes	yes	yes	yes	yes	yes	yes	yes	yes	yes	yes	yes	yes	yes	yes	yes	yes	yes	yes	yes	yes	yes	yes	yes	yes	yes	yes	yes	yes	yes	yes	yes	yes	yes	yes	yes	yes	yes
25620_1#124.contigs_velvet.fa	25620_1#124	SAMEA104699945	ERR3290915	UBA96	4	4D1	yes	yes	yes	yes	yes	yes	yes	yes	yes	yes	yes	yes	yes	yes	yes	yes	yes	yes	yes	yes	yes	yes	yes	yes	yes	yes	yes	yes	yes	yes	yes	yes	yes	yes	yes	yes	yes	yes	yes	yes	yes	yes	yes
25620_1#125.contigs_velvet.fa	25620_1#125	SAMEA104699946	ERR3290916	UBA97	4	4C	yes	yes	yes	yes	yes	yes	yes	yes	yes	yes	yes	yes	yes	yes	yes	yes	yes	yes	yes	yes	yes	yes	yes	yes	yes	yes	no	yes	yes	yes	yes	yes	yes	yes	yes	yes	yes	yes	yes	yes	yes	yes	yes
25620_1#126.contigs_velvet.fa	25620_1#126	SAMEA104699947	ERR3290917	UBA98	4	4B	yes	yes	yes	yes	yes	yes	yes	yes	yes	yes	yes	yes	yes	yes	yes	yes	yes	yes	yes	yes	yes	yes	yes	yes	yes	yes	yes	yes	yes	yes	yes	yes	yes	yes	yes	yes	yes	yes	yes	yes	yes	yes	yes
25620_1#127.contigs_velvet.fa	25620_1#127	SAMEA104699948	ERR3290918	UBA99	4	4D1	yes	yes	yes	yes	yes	yes	yes	yes	yes	yes	yes	yes	yes	yes	yes	yes	yes	yes	yes	yes	yes	yes	yes	yes	yes	yes	yes	yes	yes	yes	yes	yes	yes	yes	yes	yes	yes	yes	yes	yes	yes	yes	yes
25620_1#128.contigs_velvet.fa	25620_1#128	SAMEA104699949	ERR3290919	UBA102	4	4B	yes	yes	yes	yes	yes	yes	yes	yes	yes	yes	yes	yes	yes	yes	yes	yes	yes	yes	yes	yes	yes	yes	yes	yes	yes	yes	yes	yes	yes	yes	yes	yes	yes	yes	yes	yes	yes	yes	yes	yes	yes	yes	yes
25620_1#129.contigs_velvet.fa	25620_1#129	SAMEA104699950	ERR3290920	UBA100	4	4D1	yes	yes	yes	yes	yes	yes	yes	yes	yes	yes	yes	yes	yes	yes	yes	yes	yes	yes	yes	yes	yes	yes	yes	yes	yes	yes	yes	yes	yes	yes	yes	yes	yes	yes	yes	yes	yes	yes	yes	yes	yes	yes	yes
25620_1#130.contigs_velvet.fa	25620_1#130	SAMEA104699951	ERR3290921	UBA101	4	4D1	yes	yes	yes	yes	yes	yes	yes	yes	yes	yes	yes	yes	yes	yes	yes	yes	yes	yes	yes	yes	yes	yes	yes	yes	yes	yes	yes	yes	yes	yes	yes	yes	yes	yes	yes	yes	yes	yes	yes	yes	yes	yes	yes
25620_1#131.contigs_velvet.fa	25620_1#131	SAMEA104699952	ERR3290922	UBA103	4	4D1	yes	yes	yes	yes	yes	yes	yes	yes	yes	yes	yes	yes	yes	yes	yes	yes	yes	yes	yes	yes	yes	yes	yes	yes	yes	yes	yes	yes	yes	yes	yes	yes	yes	yes	yes	yes	yes	yes	yes	yes	yes	yes	yes
25620_1#132.contigs_velvet.fa	25620_1#132	SAMEA104699953	ERR3290923	UBA104	4	4B	yes	yes	yes	yes	yes	yes	yes	yes	yes	yes	yes	yes	yes	yes	yes	yes	yes	yes	yes	yes	yes	yes	yes	yes	yes	yes	yes	yes	yes	yes	yes	yes	yes	yes	yes	yes	yes	yes	yes	yes	yes	yes	yes
25620_1#133.contigs_velvet.fa	25620_1#133	SAMEA104699954	ERR3290924	UBA105	4	4B	yes	yes	yes	yes	yes	yes	yes	yes	yes	yes	yes	yes	yes	yes	yes	yes	yes	yes	yes	yes	yes	yes	yes	yes	yes	yes	yes	yes	yes	yes	yes	yes	yes	yes	yes	yes	yes	yes	yes	yes	yes	yes	yes
25620_1#134.contigs_velvet.fa	25620_1#134	SAMEA104699955	ERR3290925	UBA106	4	4B	yes	yes	yes	yes	yes	yes	yes	yes	yes	yes	yes	yes	yes	yes	yes	yes	yes	yes	yes	yes	yes	yes	yes	yes	yes	yes	yes	yes	yes	yes	yes	yes	yes	yes	yes	yes	yes	yes	yes	yes	yes	yes	yes
25620_1#135.contigs_velvet.fa	25620_1#135	SAMEA104699956	ERR3290926	UBA107	4	4D1	yes	yes	yes	yes	yes	yes	yes	yes	yes	yes	yes	yes	yes	yes	yes	yes	yes	yes	yes	yes	yes	yes	yes	yes	yes	yes	yes	yes	yes	yes	yes	yes	yes	yes	yes	yes	yes	yes	yes	yes	yes	yes	yes
25620_1#136.contigs_velvet.fa	25620_1#136	SAMEA104699957	ERR3290927	UBA108	4	4B	yes	yes	yes	yes	yes	yes	yes	yes	yes	yes	yes	yes	yes	yes	yes	yes	yes	yes	yes	yes	yes	yes	yes	yes	yes	yes	yes	yes	yes	yes	yes	yes	yes	yes	yes	yes	yes	yes	yes	yes	yes	yes	yes
25620_1#137.contigs_velvet.fa	25620_1#137	SAMEA104699958	ERR3290928	UBA109	4	4D1	yes	yes	yes	yes	yes	yes	yes	yes	yes	yes	yes	yes	yes	yes	yes	yes	yes	yes	yes	yes	yes	yes	yes	yes	yes	yes	yes	yes	yes	yes	yes	yes	yes	yes	yes	yes	yes	yes	yes	yes	yes	yes	yes
25620_1#138.contigs_velvet.fa	25620_1#138	SAMEA104699959	ERR3290929	UBA110	4	4B	yes	yes	yes	yes	yes	yes	yes	yes	yes	yes	yes	yes	yes	yes	yes	yes	yes	yes	yes	yes	yes	yes	yes	yes	yes	yes	yes	yes	yes	yes	yes	yes	yes	yes	yes	yes	yes	yes	yes	yes	yes	yes	yes
25620_1#139.contigs_velvet.fa	25620_1#139	SAMEA104699960	ERR3290930	UBA111	4	4D1	yes	yes	yes	yes	yes	yes	yes	yes	yes	yes	yes	yes	yes	yes	yes	yes	yes	yes	yes	yes	yes	yes	yes	yes	yes	yes	yes	yes	yes	yes	yes	yes	yes	yes	yes	yes	yes	yes	yes	yes	yes	yes	yes
25620_1#140.contigs_velvet.fa	25620_1#140	SAMEA104699961	ERR3290931	UBA112	4	4C	yes	yes	yes	yes	yes	yes	yes	yes	yes	yes	yes	yes	yes	yes	yes	yes	yes	yes	yes	yes	yes	yes	yes	yes	yes	yes	yes	yes	yes	yes	yes	yes	yes	yes	yes	yes	yes	yes	yes	yes	yes	yes	yes
25620_1#141.contigs_velvet.fa	25620_1#141	SAMEA104699962	ERR3290932	UBA113	4	4B	yes	yes	yes	yes	yes	yes	yes	yes	yes	yes	yes	yes	yes	yes	yes	yes	yes	yes	yes	yes	yes	yes	yes	yes	yes	yes	yes	yes	yes	yes	yes	yes	yes	yes	yes	yes	yes	yes	yes	yes	yes	yes	yes
25620_1#142.contigs_velvet.fa	25620_1#142	SAMEA104699963	ERR3290933	UBA114	4	4D1	yes	yes	yes	yes	yes	yes	yes	yes	yes	yes	yes	yes	yes	yes	yes	yes	yes	yes	yes	yes	no	yes	yes	yes	yes	yes	yes	yes	yes	yes	yes	yes	yes	yes	yes	yes	yes	yes	yes	yes	yes	yes	yes
25620_1#143.contigs_velvet.fa	25620_1#143	SAMEA104699964	ERR3290934	UBA115	4	4D1	yes	yes	yes	yes	yes	yes	yes	yes	yes	yes	yes	yes	yes	yes	yes	yes	yes	yes	yes	yes	yes	yes	yes	yes	yes	yes	yes	yes	yes	yes	yes	yes	yes	yes	yes	yes	yes	yes	yes	yes	yes	yes	yes
25620_1#144.contigs_velvet.fa	25620_1#144	SAMEA104699965	ERR3290935	UBA116	4	4D1	yes	yes	yes	yes	yes	yes	yes	yes	yes	yes	yes	yes	yes	yes	yes	yes	yes	yes	yes	yes	yes	yes	yes	yes	yes	yes	yes	yes	yes	yes	yes	yes	yes	yes	yes	yes	yes	yes	yes	yes	yes	yes	yes
25620_1#145.contigs_velvet.fa	25620_1#145	SAMEA104699966	ERR3290936	UBA117	4	4D1	yes	yes	yes	yes	yes	yes	yes	yes	yes	yes	yes	yes	yes	yes	yes	yes	yes	yes	yes	yes	yes	yes	yes	yes	yes	yes	yes	yes	yes	yes	yes	yes	yes	yes	yes	yes	yes	yes	yes	yes	yes	yes	yes
25620_1#146.contigs_velvet.fa	25620_1#146	SAMEA104699967	ERR3290937	UBA118	4	4B	yes	yes	yes	yes	yes	yes	yes	yes	yes	yes	yes	yes	yes	yes	yes	yes	yes	yes	yes	yes	yes	yes	yes	yes	yes	yes	yes	yes	yes	yes	yes	yes	yes	yes	yes	yes	yes	yes	yes	yes	yes	yes	yes
25620_1#147.contigs_velvet.fa	25620_1#147	SAMEA104699968	ERR3290938	UBA119	4	4D1	yes	yes	yes	yes	yes	yes	yes	yes	yes	yes	yes	yes	yes	yes	yes	yes	yes	yes	yes	yes	yes	yes	yes	yes	yes	yes	yes	yes	yes	yes	yes	yes	yes	yes	yes	yes	yes	yes	yes	yes	yes	yes	yes
25620_1#148.contigs_velvet.fa	25620_1#148	SAMEA104699969	ERR3290939	UBA120	4	4D1	yes	yes	yes	yes	yes	yes	yes	yes	yes	yes	yes	yes	yes	yes	yes	yes	yes	yes	yes	yes	yes	yes	yes	yes	yes	yes	yes	yes	yes	yes	yes	yes	yes	yes	yes	yes	yes	yes	yes	yes	yes	yes	no
25620_1#149.contigs_velvet.fa	25620_1#149	SAMEA104699970	ERR3290940	UBA121	4	4D1	yes	yes	yes	yes	yes	yes	yes	yes	yes	yes	yes	yes	yes	yes	yes	yes	yes	yes	yes	yes	yes	yes	yes	yes	yes	yes	yes	yes	yes	yes	yes	yes	yes	yes	yes	yes	yes	yes	yes	yes	yes	yes	yes
25620_1#150.contigs_velvet.fa	25620_1#150	SAMEA104699971	ERR3290941	UBA122	4	4D1	yes	yes	yes	yes	yes	yes	yes	yes	yes	yes	yes	yes	yes	yes	yes	yes	yes	yes	yes	yes	yes	yes	yes	yes	yes	yes	yes	yes	yes	yes	yes	yes	yes	yes	yes	yes	yes	yes	yes	yes	yes	yes	yes
25620_1#151.contigs_velvet.fa	25620_1#151	SAMEA104699972	ERR3290942	UBA123	4	4B	yes	yes	yes	yes	yes	yes	yes	yes	yes	yes	yes	yes	yes	yes	yes	yes	yes	yes	yes	yes	yes	yes	yes	yes	yes	yes	yes	yes	yes	yes	yes	yes	yes	yes	yes	yes	yes	yes	yes	yes	yes	yes	yes
25620_1#152.contigs_velvet.fa	25620_1#152	SAMEA104699973	ERR3290943	UBA124	4	4D1	yes	yes	yes	yes	yes	yes	yes	yes	yes	yes	yes	yes	yes	yes	yes	yes	yes	yes	yes	yes	yes	yes	yes	yes	yes	yes	yes	yes	yes	yes	yes	yes	yes	yes	yes	yes	yes	yes	yes	yes	yes	yes	yes
25620_1#153.contigs_velvet.fa	25620_1#153	SAMEA104699974	ERR3290944	UBA125	4	4B	yes	yes	yes	yes	yes	yes	yes	yes	yes	yes	yes	yes	yes	yes	yes	yes	yes	yes	yes	yes	yes	yes	yes	yes	yes	yes	yes	yes	yes	yes	yes	yes	yes	yes	yes	yes	yes	yes	yes	yes	yes	yes	yes
25620_1#154.contigs_velvet.fa	25620_1#154	SAMEA104699975	ERR3290945	UBA126	4	4D1	yes	yes	yes	yes	yes	yes	yes	yes	yes	yes	yes	yes	yes	yes	yes	yes	yes	yes	yes	yes	yes	yes	yes	yes	yes	yes	yes	yes	yes	yes	yes	yes	yes	yes	yes	yes	yes	yes	yes	yes	yes	yes	yes
25620_1#155.contigs_velvet.fa	25620_1#155	SAMEA104699976	ERR3290946	UBA127	4	4B	yes	yes	yes	yes	yes	yes	yes	yes	yes	yes	yes	yes	yes	yes	yes	yes	yes	yes	yes	yes	yes	yes	yes	yes	yes	yes	yes	yes	yes	yes	yes	yes	yes	yes	yes	yes	yes	yes	yes	yes	yes	yes	yes
25620_1#156.contigs_velvet.fa	25620_1#156	SAMEA104699977	ERR3290947	UBA128	4	4B	yes	yes	yes	yes	yes	yes	yes	yes	yes	yes	yes	yes	yes	yes	yes	yes	yes	yes	yes	yes	yes	yes	yes	yes	yes	yes	yes	yes	yes	yes	yes	yes	yes	yes	yes	yes	yes	yes	yes	yes	yes	yes	yes
25620_1#157.contigs_velvet.fa	25620_1#157	SAMEA104699978	ERR3290948	UBA129	4	4D1	yes	yes	yes	yes	yes	yes	yes	yes	yes	yes	yes	yes	yes	yes	yes	yes	yes	yes	yes	yes	yes	yes	yes	yes	yes	yes	yes	yes	yes	yes	yes	yes	yes	yes	yes	yes	yes	yes	yes	yes	yes	yes	yes
25620_1#158.contigs_velvet.fa	25620_1#158	SAMEA104699979	ERR3290949	UBA130	4	4D1	yes	yes	yes	yes	yes	yes	yes	yes	yes	yes	yes	yes	yes	yes	yes	yes	yes	yes	yes	yes	yes	yes	yes	yes	yes	yes	yes	yes	yes	yes	yes	yes	yes	yes	yes	yes	yes	yes	yes	yes	yes	yes	yes
25620_1#159.contigs_velvet.fa	25620_1#159	SAMEA104699980	ERR3290950	UBA131	4	4D1	yes	yes	yes	yes	yes	yes	yes	yes	yes	yes	yes	yes	yes	yes	yes	yes	yes	yes	yes	yes	yes	yes	yes	yes	yes	yes	yes	no	yes	yes	yes	yes	yes	yes	yes	yes	yes	yes	yes	yes	yes	yes	yes
25620_1#160.contigs_velvet.fa	25620_1#160	SAMEA104699981	ERR3290951	UBA132	4	4C	yes	yes	yes	yes	yes	yes	yes	yes	yes	yes	yes	yes	yes	yes	yes	yes	yes	yes	yes	yes	yes	yes	yes	yes	yes	yes	yes	yes	yes	yes	yes	yes	yes	yes	yes	yes	yes	yes	yes	yes	yes	yes	yes
25620_1#161.contigs_velvet.fa	25620_1#161	SAMEA104699982	ERR3290952	UBA133	3	3	yes	yes	yes	yes	yes	yes	yes	yes	yes	yes	yes	yes	yes	yes	yes	yes	yes	yes	yes	yes	yes	yes	yes	yes	yes	yes	yes	yes	yes	yes	yes	yes	yes	yes	yes	yes	yes	yes	yes	yes	yes	yes	yes
25620_1#162.contigs_velvet.fa	25620_1#162	SAMEA104699983	ERR3290953	UBA134	3	3	yes	yes	yes	yes	yes	yes	yes	yes	yes	yes	yes	yes	yes	yes	yes	yes	yes	yes	yes	yes	yes	yes	yes	yes	yes	yes	yes	yes	yes	yes	yes	yes	yes	yes	yes	yes	yes	yes	yes	yes	yes	yes	yes
25620_1#163.contigs_velvet.fa	25620_1#163	SAMEA104699984	ERR3290954	UBA135	2	2	yes	yes	yes	yes	yes	yes	yes	yes	yes	yes	yes	yes	yes	yes	yes	yes	yes	yes	yes	yes	yes	yes	yes	yes	yes	yes	yes	yes	yes	yes	yes	yes	yes	yes	yes	yes	yes	yes	yes	yes	yes	yes	yes
25620_1#164.contigs_velvet.fa	25620_1#164	SAMEA104699985	ERR3290955	UBA136	3	3	yes	yes	yes	yes	yes	yes	yes	yes	yes	yes	yes	yes	yes	yes	yes	yes	yes	yes	yes	yes	yes	yes	yes	yes	yes	yes	yes	yes	yes	yes	yes	yes	yes	yes	yes	yes	yes	yes	yes	yes	yes	yes	yes
25620_1#165.contigs_velvet.fa	25620_1#165	SAMEA104699986	ERR3290956	UBA137	3	3	yes	yes	yes	yes	yes	yes	yes	yes	yes	yes	yes	yes	yes	yes	yes	yes	yes	yes	yes	yes	yes	yes	yes	yes	yes	yes	yes	yes	yes	yes	yes	yes	yes	yes	yes	yes	yes	yes	yes	yes	yes	yes	yes
25620_1#166.contigs_velvet.fa	25620_1#166	SAMEA104699987	ERR3290957	UBA138	3	3	yes	yes	yes	yes	yes	yes	yes	yes	yes	yes	yes	yes	yes	yes	yes	yes	yes	yes	yes	yes	yes	yes	yes	yes	yes	yes	yes	yes	yes	yes	yes	yes	yes	yes	yes	yes	yes	yes	yes	yes	yes	yes	yes
25620_1#167.contigs_velvet.fa	25620_1#167	SAMEA104699988	ERR3290958	UBA139	3	3	yes	yes	yes	yes	yes	yes	yes	yes	yes	yes	yes	yes	yes	yes	yes	yes	yes	yes	yes	yes	yes	yes	yes	yes	yes	yes	yes	yes	yes	yes	yes	yes	yes	yes	yes	yes	yes	yes	yes	yes	yes	yes	yes
25620_1#168.contigs_velvet.fa	25620_1#168	SAMEA104699989	ERR3290959	UBA140	3	3	yes	yes	yes	yes	yes	yes	yes	yes	yes	yes	yes	yes	yes	yes	yes	yes	yes	yes	yes	yes	yes	yes	yes	yes	yes	yes	yes	yes	yes	yes	yes	yes	yes	yes	yes	yes	yes	yes	yes	yes	yes	yes	yes
25620_1#169.contigs_velvet.fa	25620_1#169	SAMEA104699990	ERR3290960	UBA141	4	4B	yes	yes	yes	yes	yes	yes	yes	yes	yes	yes	yes	yes	yes	yes	yes	yes	yes	yes	yes	yes	yes	yes	yes	yes	yes	yes	yes	yes	yes	yes	yes	yes	yes	yes	yes	yes	yes	yes	yes	yes	yes	yes	yes
25620_1#170.contigs_velvet.fa	25620_1#170	SAMEA104699991	ERR3290961	UBA142	4	4D1	yes	yes	yes	yes	yes	yes	yes	yes	yes	yes	yes	yes	yes	yes	yes	yes	yes	yes	yes	yes	yes	yes	yes	yes	yes	yes	yes	yes	yes	yes	yes	yes	yes	yes	yes	yes	yes	yes	yes	yes	yes	yes	yes
25620_1#171.contigs_velvet.fa	25620_1#171	SAMEA104699992	ERR3290962	UBA143	4	4B	yes	yes	yes	yes	yes	yes	yes	yes	yes	yes	yes	yes	yes	yes	yes	yes	yes	yes	yes	yes	yes	yes	yes	yes	yes	yes	yes	yes	yes	yes	yes	yes	yes	yes	yes	yes	yes	yes	yes	yes	yes	yes	yes
25620_1#172.contigs_velvet.fa	25620_1#172	SAMEA104699993	ERR3290963	UBA144	4	4B	yes	yes	yes	yes	yes	yes	yes	yes	yes	yes	yes	yes	yes	yes	yes	yes	yes	yes	yes	yes	yes	yes	yes	yes	yes	yes	yes	yes	yes	yes	yes	yes	yes	yes	yes	yes	yes	yes	yes	yes	yes	yes	yes
25620_1#173.contigs_velvet.fa	25620_1#173	SAMEA104699994	ERR3290964	UBA145	4	4B	yes	yes	yes	yes	yes	yes	yes	yes	yes	yes	yes	yes	yes	yes	yes	yes	yes	yes	yes	yes	yes	yes	yes	yes	yes	yes	yes	yes	yes	yes	yes	yes	yes	yes	yes	yes	yes	yes	yes	yes	yes	yes	yes
25620_1#174.contigs_velvet.fa	25620_1#174	SAMEA104699995	ERR3290965	UBA146	4	4B	yes	yes	yes	yes	yes	yes	yes	yes	yes	yes	yes	yes	yes	yes	yes	yes	yes	yes	yes	yes	yes	yes	yes	yes	yes	yes	yes	yes	yes	yes	yes	yes	yes	yes	yes	yes	yes	yes	yes	yes	yes	yes	yes
25620_1#175.contigs_velvet.fa	25620_1#175	SAMEA104699996	ERR3290966	UBA147	4	4D1	yes	yes	yes	yes	yes	yes	yes	yes	yes	yes	yes	yes	yes	yes	yes	yes	yes	yes	yes	yes	yes	yes	yes	yes	yes	yes	yes	yes	yes	yes	yes	yes	yes	yes	yes	yes	yes	yes	yes	yes	yes	yes	yes
25620_1#176.contigs_velvet.fa	25620_1#176	SAMEA104699997	ERR3290967	UBA148	3	3	yes	yes	yes	yes	yes	yes	yes	yes	yes	yes	yes	yes	yes	yes	yes	yes	yes	yes	yes	yes	yes	yes	yes	yes	yes	yes	yes	yes	yes	yes	yes	yes	yes	yes	yes	yes	yes	yes	yes	yes	yes	yes	yes
25620_1#177.contigs_velvet.fa	25620_1#177	SAMEA104699998	ERR3290968	UBA149	4	4B	yes	yes	yes	yes	yes	yes	yes	yes	yes	yes	yes	yes	yes	yes	yes	yes	yes	yes	yes	yes	yes	yes	yes	yes	yes	yes	yes	yes	yes	yes	yes	yes	yes	yes	yes	yes	yes	yes	yes	yes	yes	yes	yes
25620_1#178.contigs_velvet.fa	25620_1#178	SAMEA104699999	ERR3290969	UBA150	4	4C	yes	yes	yes	yes	yes	yes	yes	yes	yes	yes	yes	yes	yes	yes	yes	yes	yes	yes	yes	yes	yes	yes	yes	yes	yes	yes	yes	yes	yes	yes	yes	yes	yes	yes	yes	yes	yes	yes	yes	yes	yes	yes	yes
25620_1#179.contigs_velvet.fa	25620_1#179	SAMEA104700000	ERR3290970	UBA151	4	4D1	yes	yes	yes	yes	yes	yes	yes	yes	yes	yes	yes	yes	yes	yes	yes	yes	yes	yes	yes	yes	yes	yes	yes	yes	yes	yes	yes	yes	yes	yes	yes	yes	yes	yes	yes	yes	yes	yes	yes	yes	yes	yes	yes
25620_1#180.contigs_velvet.fa	25620_1#180	SAMEA104700001	ERR3290971	UBA152	4	4D1	yes	yes	yes	yes	yes	yes	yes	yes	yes	yes	yes	yes	yes	yes	yes	yes	yes	yes	yes	yes	yes	yes	yes	yes	yes	yes	yes	yes	yes	yes	yes	yes	yes	yes	yes	yes	yes	yes	no	no	yes	yes	yes
25620_1#181.contigs_velvet.fa	25620_1#181	SAMEA104700002	ERR3290972	UBA153	4	4D1	yes	yes	yes	yes	yes	yes	yes	yes	yes	yes	yes	yes	yes	yes	yes	yes	yes	yes	yes	yes	yes	yes	yes	yes	yes	yes	yes	yes	yes	yes	yes	yes	yes	yes	yes	yes	yes	yes	yes	yes	yes	yes	yes
25620_1#182.contigs_velvet.fa	25620_1#182	SAMEA104700003	ERR3290973	UBA154	4	4B	yes	yes	yes	yes	yes	yes	yes	yes	yes	yes	yes	yes	yes	yes	yes	yes	yes	yes	yes	yes	yes	yes	yes	yes	yes	yes	yes	yes	yes	yes	yes	yes	yes	yes	yes	yes	yes	yes	yes	yes	yes	yes	yes
25620_1#183.contigs_velvet.fa	25620_1#183	SAMEA104700004	ERR3290974	UBA155	4	4B	yes	yes	yes	yes	yes	yes	yes	yes	yes	yes	yes	yes	yes	yes	yes	yes	yes	yes	yes	yes	yes	yes	yes	yes	yes	yes	yes	yes	yes	yes	yes	yes	yes	yes	yes	yes	yes	yes	yes	yes	yes	yes	yes
25620_1#184.contigs_velvet.fa	25620_1#184	SAMEA104700005	ERR3290975	UBA156	4	4D1	yes	yes	yes	yes	yes	yes	yes	yes	yes	yes	yes	yes	yes	yes	yes	yes	yes	yes	yes	yes	yes	yes	yes	yes	yes	yes	yes	yes	yes	yes	yes	yes	yes	yes	yes	yes	yes	yes	yes	yes	yes	yes	yes
25620_1#185.contigs_velvet.fa	25620_1#185	SAMEA104700006	ERR3290976	UBA157	4	4B	yes	yes	yes	yes	yes	yes	yes	yes	yes	yes	yes	yes	yes	yes	yes	yes	yes	yes	yes	yes	yes	yes	yes	yes	yes	yes	yes	yes	yes	yes	yes	yes	yes	yes	yes	yes	yes	yes	yes	yes	yes	yes	yes
25620_1#186.contigs_velvet.fa	25620_1#186	SAMEA104700007	ERR3290977	UBA158	4	4D1	yes	yes	yes	yes	yes	yes	yes	yes	yes	yes	yes	yes	yes	yes	yes	yes	yes	yes	yes	yes	yes	yes	yes	yes	yes	yes	yes	yes	yes	yes	yes	yes	yes	yes	yes	yes	yes	yes	yes	yes	yes	yes	yes
25620_1#187.contigs_velvet.fa	25620_1#187	SAMEA104700008	ERR3290978	UBA159	4	4D1	yes	yes	yes	yes	yes	yes	yes	yes	yes	yes	yes	yes	yes	yes	yes	yes	yes	yes	yes	yes	yes	yes	yes	yes	yes	yes	yes	yes	yes	yes	yes	yes	yes	yes	yes	yes	yes	yes	yes	yes	yes	yes	yes
25620_1#188.contigs_velvet.fa	25620_1#188	SAMEA104700009	ERR3290979	UBA160	4	4D1	yes	yes	yes	yes	yes	yes	yes	yes	yes	yes	yes	yes	yes	yes	yes	yes	yes	yes	yes	yes	yes	yes	yes	yes	yes	yes	yes	yes	yes	yes	yes	yes	yes	yes	yes	yes	yes	yes	yes	yes	yes	yes	yes
25620_1#189.contigs_velvet.fa	25620_1#189	SAMEA104700010	ERR3290980	UBA161	4	4D1	yes	yes	yes	yes	yes	yes	yes	yes	yes	yes	yes	yes	yes	yes	yes	yes	yes	yes	yes	yes	yes	yes	yes	yes	yes	yes	yes	yes	yes	yes	yes	yes	yes	yes	yes	yes	yes	yes	yes	yes	yes	yes	yes
25620_1#190.contigs_velvet.fa	25620_1#190	SAMEA104700011	ERR3290981	UBA162	4	4D1	yes	yes	yes	yes	yes	yes	yes	yes	yes	yes	yes	yes	yes	yes	yes	yes	yes	yes	yes	yes	yes	yes	yes	yes	yes	yes	yes	yes	yes	yes	yes	yes	yes	yes	yes	yes	yes	yes	no	no	yes	yes	yes
25620_1#191.contigs_velvet.fa	25620_1#191	SAMEA104700012	ERR3290982	UBA163	4	4D1	yes	yes	yes	yes	yes	yes	yes	yes	yes	yes	yes	yes	yes	yes	yes	yes	yes	yes	yes	yes	yes	yes	yes	yes	yes	yes	yes	yes	yes	yes	yes	yes	yes	yes	yes	yes	yes	yes	yes	yes	yes	yes	yes
25620_1#192.contigs_velvet.fa	25620_1#192	SAMEA104700013	ERR3290983	UBA164	4	4D1	yes	yes	yes	yes	yes	yes	yes	yes	yes	yes	yes	yes	yes	yes	yes	yes	yes	yes	yes	yes	yes	yes	yes	yes	yes	yes	yes	yes	yes	yes	yes	yes	yes	yes	yes	yes	yes	yes	yes	yes	yes	yes	yes
25620_1#193.contigs_velvet.fa	25620_1#193	SAMEA104700014	ERR3290984	UBA165	4	4C	yes	yes	yes	yes	yes	yes	yes	yes	yes	yes	yes	yes	yes	yes	yes	yes	yes	yes	yes	yes	yes	yes	yes	yes	yes	yes	yes	yes	yes	yes	yes	yes	yes	yes	yes	yes	yes	yes	yes	yes	yes	yes	yes
25620_1#194.contigs_velvet.fa	25620_1#194	SAMEA104700015	ERR3290985	UBA166	4	4C	yes	yes	yes	yes	yes	yes	yes	yes	yes	yes	yes	yes	yes	yes	yes	yes	yes	yes	yes	yes	yes	yes	yes	yes	yes	yes	yes	yes	yes	yes	yes	yes	yes	yes	yes	yes	yes	yes	yes	yes	yes	yes	yes
25620_1#195.contigs_velvet.fa	25620_1#195	SAMEA104700016	ERR3290986	UBA167	4	4D1	yes	yes	yes	yes	yes	yes	yes	yes	yes	yes	yes	yes	yes	yes	yes	yes	yes	yes	yes	yes	yes	yes	yes	yes	yes	yes	yes	yes	yes	yes	yes	yes	yes	yes	yes	yes	yes	yes	yes	yes	yes	yes	yes
25620_1#196.contigs_velvet.fa	25620_1#196	SAMEA104700017	ERR3290987	UBA168	4	4D1	yes	yes	yes	yes	yes	yes	yes	yes	yes	yes	yes	yes	yes	yes	yes	yes	yes	yes	yes	yes	yes	yes	yes	yes	yes	yes	yes	yes	yes	yes	yes	yes	yes	yes	yes	yes	yes	yes	yes	yes	yes	yes	yes
25620_1#197.contigs_velvet.fa	25620_1#197	SAMEA104700018	ERR3290988	UBA172	4	4C	yes	yes	yes	yes	yes	yes	yes	yes	yes	yes	yes	yes	yes	yes	yes	yes	yes	yes	yes	yes	yes	yes	yes	yes	yes	yes	yes	yes	yes	yes	yes	yes	yes	yes	yes	yes	yes	yes	yes	yes	yes	yes	yes
25620_1#198.contigs_velvet.fa	25620_1#198	SAMEA104700019	ERR3290989	UBA173	4	4D1	yes	yes	yes	yes	yes	yes	yes	yes	yes	yes	yes	yes	yes	yes	yes	yes	yes	yes	yes	yes	yes	yes	yes	yes	yes	yes	yes	yes	yes	yes	yes	yes	yes	yes	yes	yes	yes	yes	no	no	yes	yes	yes
25620_1#199.contigs_velvet.fa	25620_1#199	SAMEA104700020	ERR3290990	UBA174	4	4D1	yes	yes	yes	yes	yes	yes	yes	yes	yes	yes	yes	yes	yes	yes	yes	yes	yes	yes	yes	yes	yes	yes	yes	yes	yes	yes	yes	yes	yes	yes	yes	yes	yes	yes	yes	yes	yes	yes	yes	yes	yes	yes	yes
25620_1#200.contigs_velvet.fa	25620_1#200	SAMEA104700021	ERR3290991	UBA175	4	4D1	yes	yes	yes	yes	yes	yes	yes	yes	yes	yes	yes	yes	yes	yes	yes	yes	yes	yes	yes	yes	yes	yes	yes	yes	yes	yes	yes	yes	yes	yes	yes	yes	yes	yes	yes	yes	yes	yes	yes	yes	yes	yes	yes
25620_1#201.contigs_velvet.fa	25620_1#201	SAMEA104700022	ERR3290992	UBA176	4	4D1	yes	yes	yes	yes	yes	yes	yes	yes	yes	yes	yes	yes	yes	yes	yes	yes	yes	yes	yes	yes	yes	yes	yes	yes	yes	yes	yes	yes	yes	yes	yes	yes	yes	yes	yes	yes	yes	yes	no	no	yes	yes	yes
25620_1#202.contigs_velvet.fa	25620_1#202	SAMEA104700023	ERR3290993	UBA180	4	4C	yes	yes	yes	yes	yes	yes	yes	yes	yes	yes	yes	yes	yes	yes	yes	yes	yes	yes	yes	yes	yes	yes	yes	yes	yes	yes	yes	yes	yes	yes	yes	yes	yes	yes	yes	yes	yes	yes	yes	yes	yes	yes	yes
25620_1#203.contigs_velvet.fa	25620_1#203	SAMEA104700024	ERR3290994	UBA181	4	4C	yes	yes	yes	yes	yes	yes	yes	yes	yes	yes	yes	yes	yes	yes	yes	yes	yes	yes	yes	yes	yes	yes	yes	yes	yes	yes	yes	yes	yes	yes	yes	yes	yes	yes	yes	yes	yes	yes	yes	yes	yes	yes	yes
25620_1#204.contigs_velvet.fa	25620_1#204	SAMEA104700025	ERR3290995	UBA182	4	4C	yes	yes	yes	yes	yes	yes	yes	yes	yes	yes	yes	yes	yes	yes	yes	yes	yes	yes	yes	yes	yes	yes	yes	yes	yes	yes	yes	yes	yes	yes	yes	yes	yes	yes	yes	yes	yes	yes	yes	yes	yes	yes	yes
25620_1#205.contigs_velvet.fa	25620_1#205	SAMEA104700026	ERR3290996	UBA183	4	4C	yes	yes	yes	yes	yes	yes	yes	yes	yes	yes	yes	yes	yes	yes	yes	yes	yes	yes	yes	yes	yes	yes	yes	yes	yes	yes	yes	yes	yes	yes	yes	yes	yes	yes	yes	yes	yes	yes	yes	yes	yes	yes	yes
25620_1#206.contigs_velvet.fa	25620_1#206	SAMEA104700027	ERR3290997	UBA184	4	4C	yes	yes	yes	yes	yes	yes	yes	yes	yes	yes	yes	yes	yes	yes	yes	yes	yes	yes	yes	yes	yes	yes	yes	yes	yes	yes	yes	yes	yes	yes	yes	yes	yes	yes	yes	yes	yes	yes	yes	yes	yes	yes	yes
25620_1#207.contigs_velvet.fa	25620_1#207	SAMEA104700028	ERR3290998	UBA185	4	4D1	yes	yes	yes	yes	yes	yes	yes	yes	yes	yes	yes	yes	yes	yes	yes	yes	yes	yes	yes	yes	yes	yes	yes	yes	yes	yes	yes	yes	yes	yes	yes	yes	yes	yes	yes	yes	yes	yes	yes	yes	yes	yes	yes
25620_1#208.contigs_velvet.fa	25620_1#208	SAMEA104700029	ERR3290999	UBA186	4	4C	yes	yes	yes	yes	yes	yes	yes	yes	yes	yes	yes	yes	yes	yes	yes	yes	yes	yes	yes	yes	yes	yes	yes	yes	yes	yes	yes	yes	yes	yes	yes	yes	yes	yes	yes	yes	yes	yes	yes	yes	yes	yes	yes
25620_1#209.contigs_velvet.fa	25620_1#209	SAMEA104700030	ERR3291000	UBA187	4	4C	yes	yes	yes	yes	yes	yes	yes	yes	yes	yes	yes	yes	yes	yes	yes	yes	yes	yes	yes	yes	yes	yes	yes	yes	yes	yes	yes	yes	yes	yes	yes	yes	yes	yes	yes	yes	yes	yes	yes	yes	yes	yes	yes
25620_1#211.contigs_velvet.fa	25620_1#211	SAMEA104700032	ERR3291002	UBA189	4	4D1	yes	yes	yes	yes	yes	yes	yes	yes	yes	yes	yes	yes	yes	yes	yes	yes	yes	yes	yes	yes	yes	yes	yes	yes	yes	yes	yes	yes	yes	yes	yes	yes	yes	yes	yes	yes	yes	yes	yes	yes	yes	yes	yes
25620_1#212.contigs_velvet.fa	25620_1#212	SAMEA104700033	ERR3291003	UBA190	4	4C	yes	yes	yes	yes	yes	yes	yes	yes	yes	yes	yes	yes	yes	yes	yes	yes	yes	yes	yes	yes	yes	yes	yes	yes	yes	yes	yes	yes	yes	yes	yes	yes	yes	yes	yes	yes	yes	yes	no	no	yes	yes	yes
25620_1#213.contigs_velvet.fa	25620_1#213	SAMEA104700034	ERR3291004	UBA191	4	4D1	yes	yes	yes	yes	yes	yes	yes	yes	yes	yes	yes	yes	yes	yes	yes	yes	yes	yes	yes	yes	yes	yes	yes	yes	yes	yes	yes	yes	yes	yes	yes	yes	yes	yes	yes	yes	yes	yes	yes	yes	yes	yes	yes
25620_1#214.contigs_velvet.fa	25620_1#214	SAMEA104700035	ERR3291005	UBA192	2	2	yes	yes	yes	yes	yes	yes	yes	yes	yes	yes	yes	yes	yes	yes	yes	yes	yes	yes	yes	yes	yes	yes	yes	yes	yes	yes	yes	yes	yes	yes	yes	yes	yes	yes	yes	yes	yes	yes	yes	yes	yes	yes	yes
25620_1#215.contigs_velvet.fa	25620_1#215	SAMEA104700036	ERR3291006	UBA193	1	1	yes	yes	yes	yes	yes	yes	yes	yes	yes	yes	yes	yes	yes	yes	yes	yes	yes	yes	yes	yes	no	yes	yes	yes	yes	yes	yes	yes	yes	yes	yes	yes	yes	yes	yes	yes	yes	no	no	no	yes	yes	yes
25620_1#216.contigs_velvet.fa	25620_1#216	SAMEA104700037	ERR3291007	UBA194	1	1	yes	yes	yes	yes	yes	yes	yes	yes	yes	yes	yes	yes	yes	yes	yes	yes	yes	yes	yes	yes	no	yes	yes	yes	yes	yes	yes	yes	yes	yes	yes	yes	yes	yes	yes	yes	yes	no	no	no	yes	yes	yes
25620_1#217.contigs_velvet.fa	25620_1#217	SAMEA104700038	ERR3291008	UBA195	4	4B	yes	yes	yes	yes	yes	yes	yes	yes	yes	yes	yes	yes	yes	yes	yes	yes	yes	yes	yes	yes	yes	yes	yes	yes	yes	yes	yes	yes	yes	yes	yes	yes	yes	yes	yes	yes	yes	yes	yes	yes	yes	yes	yes
25620_1#218.contigs_velvet.fa	25620_1#218	SAMEA104700039	ERR3291009	UBA196	4	4B	yes	yes	yes	yes	yes	yes	yes	yes	yes	yes	yes	yes	yes	yes	yes	yes	yes	yes	yes	yes	yes	yes	yes	yes	yes	yes	yes	yes	yes	yes	yes	yes	yes	yes	yes	yes	yes	yes	yes	yes	yes	yes	yes
25620_1#219.contigs_velvet.fa	25620_1#219	SAMEA104700040	ERR3291010	UBA197	4	4D1	yes	yes	yes	yes	yes	yes	yes	yes	yes	yes	yes	yes	yes	yes	yes	yes	yes	yes	yes	yes	yes	yes	yes	yes	yes	yes	yes	yes	yes	yes	yes	yes	yes	yes	yes	yes	yes	yes	yes	yes	yes	yes	yes
25620_1#220.contigs_velvet.fa	25620_1#220	SAMEA104700041	ERR3291011	UBA198	4	4D1	yes	yes	yes	yes	yes	yes	yes	yes	yes	yes	yes	yes	yes	yes	yes	yes	yes	yes	yes	yes	yes	yes	yes	yes	yes	yes	yes	yes	yes	yes	yes	yes	yes	yes	yes	yes	yes	yes	yes	yes	yes	yes	yes
25620_1#221.contigs_velvet.fa	25620_1#221	SAMEA104700042	ERR3291012	UBA199	4	4B	yes	yes	yes	yes	yes	yes	yes	yes	yes	yes	yes	yes	yes	yes	yes	yes	yes	yes	yes	yes	yes	yes	yes	yes	yes	yes	yes	yes	yes	yes	yes	yes	yes	yes	yes	yes	yes	yes	yes	yes	yes	yes	yes
25620_1#222.contigs_velvet.fa	25620_1#222	SAMEA104700043	ERR3291013	UBA200	4	4D1	yes	yes	yes	yes	yes	yes	yes	yes	yes	yes	yes	yes	yes	yes	yes	yes	yes	yes	yes	yes	yes	yes	yes	yes	yes	yes	yes	yes	yes	yes	yes	yes	yes	yes	yes	yes	yes	yes	yes	yes	no	yes	yes
25620_1#223.contigs_velvet.fa	25620_1#223	SAMEA104700044	ERR3291014	UBA201	3	3	yes	yes	yes	yes	yes	yes	yes	yes	yes	yes	yes	yes	yes	yes	yes	yes	yes	yes	yes	yes	yes	yes	yes	yes	yes	yes	yes	yes	yes	yes	yes	yes	yes	yes	yes	yes	yes	yes	yes	yes	yes	yes	yes
[truncated: 29 more columns]

## Sheet: MGEs
Assembly	id	Sample Accession	Run Accession	Name	Clade	Subclade	Sa5_phi11	Sa3_phiN315	Sa2_phiPVL108	Sa6_phi80	Sa1_phiETA	phiPVL	PVL phage head	PVL haplotype	rep21	rep19	rep10	rep13	rep15	rep16	rep20	rep24	rep5	rep7	repUS12	repUS21	repUS22	ICE6013	intSaPI4_MRSA252	intSaPI2_RN3984	intSaPI3_COL
25620_1#31.contigs_velvet.fa	25620_1#31	SAMEA104699852	ERR3290822	UBA1	4	4A	no	no	yes	no	no	phiPVL-CN125-like	icosahedral	H2a	yes	yes	no	no	no	yes	no	no	no	no	no	no	no	no	no	no	yes
25620_1#32.contigs_velvet.fa	25620_1#32	SAMEA104699853	ERR3290823	UBA2	2	2	no	yes	yes	no	yes	phi2958PVL-like	elongated	H1a	no	no	yes	no	no	yes	no	no	yes	no	no	no	no	no	no	no	no
25620_1#33.contigs_velvet.fa	25620_1#33	SAMEA104699854	ERR3290824	UBA3	4	4D1	no	no	yes	no	no	phiPVL-CN125-like	icosahedral	H2a	yes	yes	no	no	no	yes	no	no	no	no	no	no	no	no	no	no	yes
25620_1#34.contigs_velvet.fa	25620_1#34	SAMEA104699855	ERR3290825	UBA5	4	4A	no	no	yes	no	no	phiPVL-CN125-like	icosahedral	H2a	yes	yes	no	no	no	yes	no	no	no	yes	no	no	no	no	no	no	yes
25620_1#35.contigs_velvet.fa	25620_1#35	SAMEA104699856	ERR3290826	UBA6	3	3	no	yes	yes	no	no	phiPVL-CN125-like	icosahedral	H1a	no	yes	no	no	no	yes	no	no	yes	no	no	no	no	no	yes	yes	no
25620_1#36.contigs_velvet.fa	25620_1#36	SAMEA104699857	ERR3290827	UBA7	3	3	no	yes	no	no	no	no	no	no	no	yes	no	no	no	yes	no	no	yes	no	no	no	no	no	yes	yes	no
25620_1#37.contigs_velvet.fa	25620_1#37	SAMEA104699858	ERR3290828	UBA8	3	3	no	yes	yes	no	no	phiPVL-CN125-like	icosahedral	H1a	no	yes	no	no	no	yes	no	no	yes	no	no	no	no	no	yes	yes	no
25620_1#38.contigs_velvet.fa	25620_1#38	SAMEA104699859	ERR3290829	UBA9	3	3	no	yes	no	no	no	no	no	no	no	yes	no	no	no	yes	no	no	yes	no	no	no	no	no	yes	yes	no
25620_1#39.contigs_velvet.fa	25620_1#39	SAMEA104699860	ERR3290830	UBA10	3	3	no	yes	yes	no	no	phiPVL-CN125-like	icosahedral	H1a	no	no	no	no	no	no	no	no	no	no	no	no	no	no	yes	yes	no
25620_1#40.contigs_velvet.fa	25620_1#40	SAMEA104699861	ERR3290831	UBA11	3	3	no	yes	yes	no	no	phiPVL-CN125-like	icosahedral	H1a	no	yes	no	no	no	yes	no	no	yes	no	no	no	no	no	yes	yes	no
25620_1#42.contigs_velvet.fa	25620_1#42	SAMEA104699863	ERR3290833	UBA13	3	3	no	yes	yes	no	no	phiPVL-CN125-like	icosahedral	H1a	no	yes	no	no	no	yes	no	no	yes	no	no	no	no	no	yes	yes	no
25620_1#43.contigs_velvet.fa	25620_1#43	SAMEA104699864	ERR3290834	UBA14	3	3	no	yes	yes	no	no	phiPVL-CN125-like	icosahedral	H1a	no	yes	no	no	no	yes	no	no	yes	no	no	no	no	no	yes	yes	no
25620_1#45.contigs_velvet.fa	25620_1#45	SAMEA104699866	ERR3290836	UBA16	4	4B	no	no	yes	no	no	phiPVL-CN125-like	icosahedral	H2a	yes	yes	no	no	no	yes	no	no	no	no	no	no	no	no	no	no	yes
25620_1#46.contigs_velvet.fa	25620_1#46	SAMEA104699867	ERR3290837	UBA17	4	4D1	no	no	yes	no	no	phiPVL-CN125-like	icosahedral	H2a	yes	yes	no	no	no	yes	no	no	no	no	no	no	no	no	no	no	yes
25620_1#47.contigs_velvet.fa	25620_1#47	SAMEA104699868	ERR3290838	UBA18	4	4D1	no	no	yes	no	no	phiPVL-CN125-like	icosahedral	H2a	yes	yes	no	no	yes	yes	no	no	no	no	no	no	no	no	no	no	yes
25620_1#48.contigs_velvet.fa	25620_1#48	SAMEA104699869	ERR3290839	UBA19	2	2	no	yes	yes	no	yes	phi2958PVL-like	elongated	H1a	no	no	no	no	no	yes	no	no	yes	no	no	no	no	no	no	no	no
25620_1#49.contigs_velvet.fa	25620_1#49	SAMEA104699870	ERR3290840	UBA20	4	4C	no	no	yes	no	no	phiPVL-CN125-like	icosahedral	H2a	yes	yes	no	no	no	yes	no	no	no	no	no	no	no	no	no	no	yes
25620_1#50.contigs_velvet.fa	25620_1#50	SAMEA104699871	ERR3290841	UBA21	4	4D1	no	no	yes	no	no	phiPVL-CN125-like	icosahedral	H2a	yes	yes	no	no	no	yes	no	no	no	no	no	no	no	no	no	no	yes
25620_1#51.contigs_velvet.fa	25620_1#51	SAMEA104699872	ERR3290842	UBA22	4	4D1	no	no	yes	no	no	phiPVL-CN125-like	icosahedral	H2a	yes	yes	no	no	no	yes	no	no	no	no	no	no	no	yes	no	no	yes
25620_1#52.contigs_velvet.fa	25620_1#52	SAMEA104699873	ERR3290843	UBA23	3	3	no	yes	yes	no	no	phiPVL-CN125-like	icosahedral	H1a	no	yes	no	no	no	yes	no	no	yes	yes	no	no	no	no	yes	yes	no
25620_1#53.contigs_velvet.fa	25620_1#53	SAMEA104699874	ERR3290844	UBA24	4	4D1	no	no	yes	no	no	phiPVL-CN125-like	icosahedral	H2a	yes	yes	no	no	no	yes	no	no	no	no	no	no	no	no	no	no	yes
25620_1#54.contigs_velvet.fa	25620_1#54	SAMEA104699875	ERR3290845	UBA25	4	4D1	no	no	yes	no	no	phiPVL-CN125-like	icosahedral	H2a	yes	yes	no	no	no	yes	no	no	no	no	no	no	no	no	no	no	yes
25620_1#55.contigs_velvet.fa	25620_1#55	SAMEA104699876	ERR3290846	UBA26	4	4D1	no	no	yes	no	no	phiPVL-CN125-like	icosahedral	H2a	yes	yes	no	no	no	yes	no	no	no	no	no	no	no	no	no	no	yes
25620_1#56.contigs_velvet.fa	25620_1#56	SAMEA104699877	ERR3290847	UBA27	4	4D1	no	no	yes	yes	no	phiPVL-CN125-like	icosahedral	H2a	yes	yes	no	no	no	yes	no	no	no	no	no	no	no	no	no	no	yes
25620_1#57.contigs_velvet.fa	25620_1#57	SAMEA104699878	ERR3290848	UBA28	4	4D1	no	no	yes	no	no	phiPVL-CN125-like	icosahedral	H2a	yes	yes	no	no	no	yes	no	no	no	no	no	no	no	no	no	no	yes
25620_1#58.contigs_velvet.fa	25620_1#58	SAMEA104699879	ERR3290849	UBA29	4	4D1	no	no	yes	no	no	phiPVL-CN125-like	icosahedral	H2a	yes	yes	no	no	no	yes	no	no	no	no	no	no	no	no	no	no	yes
25620_1#59.contigs_velvet.fa	25620_1#59	SAMEA104699880	ERR3290850	UBA30	4	4D1	no	no	yes	yes	no	phiPVL-CN125-like	icosahedral	H2a	yes	yes	no	no	no	yes	no	no	no	no	no	no	no	no	no	no	yes
25620_1#60.contigs_velvet.fa	25620_1#60	SAMEA104699881	ERR3290851	UBA31	4	4C	no	no	yes	no	no	phiPVL-CN125-like	icosahedral	H2a	yes	yes	no	no	no	yes	no	no	no	no	no	no	no	no	no	no	yes
25620_1#61.contigs_velvet.fa	25620_1#61	SAMEA104699882	ERR3290852	UBA32	4	4D1	no	no	yes	no	no	phiPVL-CN125-like	icosahedral	H2a	yes	yes	no	yes	no	yes	no	no	no	no	no	no	no	no	no	no	yes
25620_1#62.contigs_velvet.fa	25620_1#62	SAMEA104699883	ERR3290853	UBA33	3	3	no	yes	yes	no	no	phiPVL-CN125-like	icosahedral	H1a	no	yes	no	no	no	yes	no	no	yes	no	no	no	no	no	yes	yes	no
25620_1#63.contigs_velvet.fa	25620_1#63	SAMEA104699884	ERR3290854	UBA34	4	4D1	no	no	yes	no	no	phiPVL-CN125-like	icosahedral	H2a	yes	yes	no	no	no	yes	no	no	no	no	no	no	no	no	no	no	yes
25620_1#64.contigs_velvet.fa	25620_1#64	SAMEA104699885	ERR3290855	UBA35	4	4D1	no	no	yes	no	no	phiPVL-CN125-like	icosahedral	H2a	yes	yes	no	no	no	yes	no	no	no	no	no	no	no	no	no	no	yes
25620_1#65.contigs_velvet.fa	25620_1#65	SAMEA104699886	ERR3290856	UBA36	4	4B	no	no	yes	no	no	phiPVL-CN125-like	icosahedral	H2b	yes	yes	no	no	no	yes	no	no	no	no	no	no	no	no	no	no	yes
25620_1#66.contigs_velvet.fa	25620_1#66	SAMEA104699887	ERR3290857	UBA37	4	4B	no	no	yes	no	no	phiPVL-CN125-like	icosahedral	H2b	yes	yes	no	no	no	yes	no	no	no	no	no	no	no	no	no	no	yes
25620_1#67.contigs_velvet.fa	25620_1#67	SAMEA104699888	ERR3290858	UBA38	4	4D1	no	no	yes	no	no	phiPVL-CN125-like	icosahedral	H2a	yes	yes	no	no	no	yes	no	no	no	no	no	no	no	no	no	no	yes
25620_1#68.contigs_velvet.fa	25620_1#68	SAMEA104699889	ERR3290859	UBA39	4	4C	no	no	yes	no	no	phiPVL-CN125-like	icosahedral	H2a	yes	yes	yes	no	no	yes	no	no	no	no	no	no	no	no	no	no	yes
25620_1#69.contigs_velvet.fa	25620_1#69	SAMEA104699890	ERR3290860	UBA40	4	4D1	no	no	yes	no	no	phiPVL-CN125-like	icosahedral	H2a	yes	yes	no	no	no	yes	no	no	no	no	no	no	no	no	no	no	yes
25620_1#70.contigs_velvet.fa	25620_1#70	SAMEA104699891	ERR3290861	UBA41	4	4D1	no	no	yes	no	no	phiPVL-CN125-like	icosahedral	H2a	yes	yes	no	no	no	yes	no	no	no	no	no	no	no	no	no	no	yes
25620_1#71.contigs_velvet.fa	25620_1#71	SAMEA104699892	ERR3290862	UBA42	4	4D1	no	no	yes	no	no	phiPVL-CN125-like	icosahedral	H2a	yes	yes	no	no	no	yes	no	no	no	no	no	no	no	no	no	no	yes
25620_1#72.contigs_velvet.fa	25620_1#72	SAMEA104699893	ERR3290863	UBA43	4	4D1	no	no	yes	no	no	phiPVL-CN125-like	icosahedral	H2a	yes	yes	no	no	no	yes	no	no	no	no	no	no	no	yes	no	no	yes
25620_1#73.contigs_velvet.fa	25620_1#73	SAMEA104699894	ERR3290864	UBA44	4	4D1	no	no	yes	no	no	phiPVL-CN125-like	icosahedral	H2a	yes	yes	no	no	no	yes	no	no	no	no	no	no	no	no	no	no	yes
25620_1#74.contigs_velvet.fa	25620_1#74	SAMEA104699895	ERR3290865	UBA45	4	4B	no	no	yes	no	no	phiPVL-CN125-like	icosahedral	H2a	yes	yes	yes	no	no	yes	no	no	no	no	no	no	no	yes	no	no	yes
25620_1#75.contigs_velvet.fa	25620_1#75	SAMEA104699896	ERR3290866	UBA46	4	4B	no	no	yes	no	no	phiPVL-CN125-like	icosahedral	H2a	yes	yes	no	no	no	yes	no	no	no	no	no	no	no	no	no	no	yes
25620_1#76.contigs_velvet.fa	25620_1#76	SAMEA104699897	ERR3290867	UBA47	4	4D1	no	no	yes	no	no	phiPVL-CN125-like	icosahedral	H2a	yes	yes	no	no	no	yes	no	no	no	no	no	no	no	no	no	no	yes
25620_1#77.contigs_velvet.fa	25620_1#77	SAMEA104699898	ERR3290868	UBA48	4	4D1	no	no	yes	yes	no	phiPVL-CN125-like	icosahedral	H2a	no	no	no	no	no	no	no	no	no	no	no	no	no	no	no	no	yes
25620_1#78.contigs_velvet.fa	25620_1#78	SAMEA104699899	ERR3290869	UBA49	4	4C	no	no	yes	yes	no	phiPVL-CN125-like	icosahedral	H2a	yes	yes	no	no	no	yes	no	no	no	no	no	no	no	no	no	no	yes
25620_1#79.contigs_velvet.fa	25620_1#79	SAMEA104699900	ERR3290870	UBA50	4	4D1	no	no	yes	no	no	phiPVL-CN125-like	icosahedral	H2a	yes	yes	no	no	no	yes	no	no	no	no	no	no	no	no	no	no	yes
25620_1#80.contigs_velvet.fa	25620_1#80	SAMEA104699901	ERR3290871	UBA51	4	4D1	no	no	yes	no	no	phiPVL-CN125-like	icosahedral	H2a	yes	yes	no	no	no	yes	no	no	no	no	no	no	no	no	no	no	yes
25620_1#81.contigs_velvet.fa	25620_1#81	SAMEA104699902	ERR3290872	UBA52	4	4D1	no	no	yes	no	no	phiPVL-CN125-like	icosahedral	H2a	yes	yes	yes	yes	no	yes	no	no	no	no	no	no	no	no	no	no	yes
25620_1#82.contigs_velvet.fa	25620_1#82	SAMEA104699903	ERR3290873	UBA53	4	4D1	no	no	yes	no	no	phiPVL-CN125-like	icosahedral	H2a	yes	yes	no	no	no	yes	no	no	no	no	no	no	no	no	no	no	yes
25620_1#83.contigs_velvet.fa	25620_1#83	SAMEA104699904	ERR3290874	UBA54	4	4D1	no	no	yes	no	no	phiPVL-CN125-like	icosahedral	H2a	yes	yes	no	yes	no	yes	no	no	no	no	no	no	no	no	no	no	yes
25620_1#84.contigs_velvet.fa	25620_1#84	SAMEA104699905	ERR3290875	UBA55	4	4D1	no	no	yes	no	no	phiPVL-CN125-like	icosahedral	H2a	yes	yes	no	no	no	yes	no	no	no	no	no	no	no	no	no	no	yes
25620_1#85.contigs_velvet.fa	25620_1#85	SAMEA104699906	ERR3290876	UBA56	4	4D1	no	no	yes	no	no	phiPVL-CN125-like	icosahedral	H2a	yes	yes	no	no	no	yes	no	no	no	no	no	no	no	no	no	no	yes
25620_1#86.contigs_velvet.fa	25620_1#86	SAMEA104699907	ERR3290877	UBA57	4	4D1	no	no	yes	no	no	phiPVL-CN125-like	icosahedral	H2a	no	no	no	no	no	no	no	no	no	yes	no	no	no	no	no	no	yes
25620_1#87.contigs_velvet.fa	25620_1#87	SAMEA104699908	ERR3290878	UBA58	4	4D1	no	no	yes	no	no	phiPVL-CN125-like	icosahedral	H2a	yes	yes	no	no	no	yes	no	no	no	no	no	no	no	no	no	no	yes
25620_1#88.contigs_velvet.fa	25620_1#88	SAMEA104699909	ERR3290879	UBA59	4	4D1	no	no	yes	no	no	phiPVL-CN125-like	icosahedral	H2a	yes	yes	no	no	no	yes	no	no	yes	no	no	no	no	no	no	no	yes
25620_1#89.contigs_velvet.fa	25620_1#89	SAMEA104699910	ERR3290880	UBA60	4	4D1	no	no	yes	no	no	phiPVL-CN125-like	icosahedral	H2a	yes	yes	no	no	no	yes	no	no	no	no	no	no	no	no	no	no	yes
25620_1#90.contigs_velvet.fa	25620_1#90	SAMEA104699911	ERR3290881	UBA61	4	4D1	no	no	yes	no	no	phiPVL-CN125-like	icosahedral	H2a	yes	yes	no	no	no	yes	no	no	no	no	no	no	no	no	no	no	yes
25620_1#91.contigs_velvet.fa	25620_1#91	SAMEA104699912	ERR3290882	UBA62	4	4D1	no	no	yes	yes	no	phiPVL-CN125-like	icosahedral	H2a	yes	yes	no	no	no	yes	no	no	no	no	no	no	no	no	no	no	yes
25620_1#92.contigs_velvet.fa	25620_1#92	SAMEA104699913	ERR3290883	UBA63	4	4D1	no	no	yes	no	no	phiPVL-CN125-like	icosahedral	H2a	yes	yes	no	no	no	yes	no	no	no	no	no	no	no	no	no	no	yes
25620_1#93.contigs_velvet.fa	25620_1#93	SAMEA104699914	ERR3290884	UBA64	4	4C	no	no	yes	no	no	phiPVL-CN125-like	icosahedral	H2a	no	yes	no	no	no	yes	no	no	no	no	no	no	no	no	no	no	yes
25620_1#94.contigs_velvet.fa	25620_1#94	SAMEA104699915	ERR3290885	UBA65	4	4D1	no	no	yes	no	no	phiPVL-CN125-like	icosahedral	H2a	yes	yes	no	no	no	yes	no	no	no	no	no	no	no	no	no	no	yes
25620_1#95.contigs_velvet.fa	25620_1#95	SAMEA104699916	ERR3290886	UBA66	4	4D1	no	no	yes	no	no	phiPVL-CN125-like	icosahedral	H2a	yes	yes	no	no	no	yes	no	no	no	no	no	no	no	no	no	no	yes
25620_1#96.contigs_velvet.fa	25620_1#96	SAMEA104699917	ERR3290887	UBA67	4	4D1	no	no	yes	no	no	phiPVL-CN125-like	icosahedral	H2a	yes	yes	no	no	no	yes	no	no	no	no	no	no	no	no	no	no	yes
25620_1#97.contigs_velvet.fa	25620_1#97	SAMEA104699918	ERR3290888	UBA68	4	4D1	no	no	yes	no	no	phiPVL-CN125-like	icosahedral	H2a	yes	yes	no	no	no	yes	no	no	no	no	no	no	no	no	no	no	yes
25620_1#98.contigs_velvet.fa	25620_1#98	SAMEA104699919	ERR3290889	UBA69	4	4D1	no	no	yes	no	no	phiPVL-CN125-like	icosahedral	H2a	yes	yes	no	no	no	yes	no	no	no	no	no	no	no	yes	no	no	yes
25620_1#99.contigs_velvet.fa	25620_1#99	SAMEA104699920	ERR3290890	UBA70	4	4B	no	no	yes	no	no	phiPVL-CN125-like	icosahedral	H2a	yes	yes	no	no	no	yes	no	no	no	no	no	no	no	no	no	no	yes
25620_1#100.contigs_velvet.fa	25620_1#100	SAMEA104699921	ERR3290891	UBA71	4	4D1	no	no	no	no	no	phiPVL-CN125-like	icosahedral	H2a	yes	yes	no	no	yes	yes	no	no	no	no	no	no	yes	no	no	no	yes
25620_1#101.contigs_velvet.fa	25620_1#101	SAMEA104699922	ERR3290892	UBA72	4	4D1	no	no	yes	yes	no	phiPVL-CN125-like	icosahedral	H2a	yes	yes	no	no	no	yes	no	no	no	no	no	no	no	no	no	no	yes
25620_1#102.contigs_velvet.fa	25620_1#102	SAMEA104699923	ERR3290893	UBA73	4	4D1	no	no	yes	no	no	phiPVL-CN125-like	icosahedral	H2a	yes	yes	no	no	no	yes	no	no	no	no	no	no	no	no	no	no	yes
25620_1#103.contigs_velvet.fa	25620_1#103	SAMEA104699924	ERR3290894	UBA74	4	4D1	no	no	yes	no	no	phiPVL-CN125-like	icosahedral	H2a	yes	yes	no	no	no	yes	no	no	no	no	no	no	no	no	no	no	yes
25620_1#104.contigs_velvet.fa	25620_1#104	SAMEA104699925	ERR3290895	UBA75	4	4C	no	no	yes	no	no	phiPVL-CN125-like	icosahedral	H2a	yes	yes	yes	no	no	yes	no	no	no	no	no	no	no	no	no	no	yes
25620_1#105.contigs_velvet.fa	25620_1#105	SAMEA104699926	ERR3290896	UBA76	4	4D1	no	no	yes	no	no	phiPVL-CN125-like	icosahedral	H2a	yes	yes	no	no	no	yes	no	no	no	no	no	no	no	yes	no	no	yes
25620_1#106.contigs_velvet.fa	25620_1#106	SAMEA104699927	ERR3290897	UBA77	4	4D1	no	no	yes	no	no	phiPVL-CN125-like	icosahedral	H2a	yes	yes	no	no	no	yes	no	no	no	no	no	no	no	no	no	no	yes
25620_1#107.contigs_velvet.fa	25620_1#107	SAMEA104699928	ERR3290898	UBA78	4	4B	no	no	yes	no	no	phiPVL-CN125-like	icosahedral	H2a	yes	yes	no	no	no	yes	no	no	no	no	no	no	no	no	no	no	yes
25620_1#108.contigs_velvet.fa	25620_1#108	SAMEA104699929	ERR3290899	UBA79	4	4D1	no	no	yes	no	no	phiPVL-CN125-like	icosahedral	H2a	yes	yes	no	no	no	yes	no	no	no	no	no	no	no	no	no	no	yes
25620_1#109.contigs_velvet.fa	25620_1#109	SAMEA104699930	ERR3290900	UBA80	4	4D1	no	no	yes	yes	no	phiPVL-CN125-like	icosahedral	H2a	yes	yes	no	no	no	yes	no	no	no	no	no	no	no	no	no	no	yes
25620_1#110.contigs_velvet.fa	25620_1#110	SAMEA104699931	ERR3290901	UBA81	4	4D1	no	no	yes	no	no	phiPVL-CN125-like	icosahedral	H2a	yes	yes	no	no	no	yes	no	no	no	no	no	no	no	no	no	no	yes
25620_1#111.contigs_velvet.fa	25620_1#111	SAMEA104699932	ERR3290902	UBA82	4	4D1	no	no	yes	no	no	phiPVL-CN125-like	icosahedral	H2a	yes	yes	no	no	no	yes	no	no	no	no	no	no	no	no	no	no	yes
25620_1#112.contigs_velvet.fa	25620_1#112	SAMEA104699933	ERR3290903	UBA83	4	4D1	no	no	yes	yes	no	phiPVL-CN125-like	icosahedral	H2a	yes	yes	no	no	no	yes	no	no	no	no	no	no	no	no	no	no	yes
25620_1#113.contigs_velvet.fa	25620_1#113	SAMEA104699934	ERR3290904	UBA84	4	4D1	no	no	yes	no	no	phiPVL-CN125-like	icosahedral	H2a	yes	yes	no	no	no	yes	no	no	no	no	no	no	no	no	no	no	yes
25620_1#114.contigs_velvet.fa	25620_1#114	SAMEA104699935	ERR3290905	UBA85	4	4D1	no	no	yes	no	no	phiPVL-CN125-like	icosahedral	H2a	yes	yes	no	no	no	yes	no	no	no	no	no	no	no	no	no	no	yes
25620_1#115.contigs_velvet.fa	25620_1#115	SAMEA104699936	ERR3290906	UBA86	4	4D1	no	no	yes	no	no	phiPVL-CN125-like	icosahedral	H2a	yes	yes	no	no	no	yes	no	no	no	no	no	no	no	yes	no	no	yes
25620_1#116.contigs_velvet.fa	25620_1#116	SAMEA104699937	ERR3290907	UBA87	4	4D1	no	no	yes	no	no	phiPVL-CN125-like	icosahedral	H2a	yes	yes	no	no	yes	yes	no	no	no	no	yes	no	no	no	no	no	yes
25620_1#117.contigs_velvet.fa	25620_1#117	SAMEA104699938	ERR3290908	UBA88	2	2	no	yes	yes	no	yes	phi2958PVL-like	elongated	H1a	no	no	no	no	no	yes	no	no	yes	no	no	no	no	no	no	no	no
25620_1#118.contigs_velvet.fa	25620_1#118	SAMEA104699939	ERR3290909	UBA89	4	4D1	no	no	yes	no	no	phiPVL-CN125-like	icosahedral	H2a	yes	yes	no	no	no	yes	no	no	no	no	no	no	no	no	no	no	yes
25620_1#119.contigs_velvet.fa	25620_1#119	SAMEA104699940	ERR3290910	UBA90	4	4D1	no	no	yes	no	no	phiPVL-CN125-like	icosahedral	H2a	yes	yes	no	no	no	yes	no	no	no	no	no	no	no	no	no	no	yes
25620_1#120.contigs_velvet.fa	25620_1#120	SAMEA104699941	ERR3290911	UBA91	4	4D1	no	no	yes	no	no	phiPVL-CN125-like	icosahedral	H2a	yes	yes	no	no	no	yes	no	no	no	no	no	no	no	no	no	no	yes
25620_1#121.contigs_velvet.fa	25620_1#121	SAMEA104699942	ERR3290912	UBA93	4	4D1	no	no	yes	no	no	phiPVL-CN125-like	icosahedral	H2a	yes	yes	no	no	no	yes	no	no	no	no	no	no	no	no	no	no	yes
25620_1#122.contigs_velvet.fa	25620_1#122	SAMEA104699943	ERR3290913	UBA94	4	4D1	no	no	yes	no	no	phiPVL-CN125-like	icosahedral	H2a	yes	yes	no	no	no	yes	no	no	no	no	no	no	no	no	no	no	yes
25620_1#123.contigs_velvet.fa	25620_1#123	SAMEA104699944	ERR3290914	UBA95	4	4D	no	no	no	no	no	phiPVL-CN125-like	icosahedral	H2a	yes	yes	no	no	no	yes	no	no	no	no	no	no	no	no	no	no	yes
25620_1#124.contigs_velvet.fa	25620_1#124	SAMEA104699945	ERR3290915	UBA96	4	4D1	no	no	yes	no	no	phiPVL-CN125-like	icosahedral	H2a	yes	yes	no	no	no	yes	no	no	no	no	no	no	no	no	no	no	yes
25620_1#125.contigs_velvet.fa	25620_1#125	SAMEA104699946	ERR3290916	UBA97	4	4C	no	no	yes	no	no	phiPVL-CN125-like	icosahedral	H2a	yes	no	no	no	no	no	yes	no	no	no	no	no	no	no	no	no	yes
25620_1#126.contigs_velvet.fa	25620_1#126	SAMEA104699947	ERR3290917	UBA98	4	4B	no	no	yes	yes	no	phiPVL-CN125-like	icosahedral	H2a	yes	yes	no	no	no	yes	no	no	no	no	no	no	no	no	no	no	yes
25620_1#127.contigs_velvet.fa	25620_1#127	SAMEA104699948	ERR3290918	UBA99	4	4D1	no	no	yes	no	no	phiPVL-CN125-like	icosahedral	H2a	yes	yes	no	no	no	yes	no	no	no	no	no	no	no	no	no	no	yes
25620_1#128.contigs_velvet.fa	25620_1#128	SAMEA104699949	ERR3290919	UBA102	4	4B	no	no	yes	no	no	phiPVL-CN125-like	icosahedral	H2a	yes	yes	yes	no	no	yes	no	no	no	no	no	no	no	no	no	no	yes
25620_1#129.contigs_velvet.fa	25620_1#129	SAMEA104699950	ERR3290920	UBA100	4	4D1	no	no	yes	no	no	phiPVL-CN125-like	icosahedral	H2a	yes	yes	no	no	no	yes	no	no	no	no	no	no	no	no	no	no	yes
25620_1#130.contigs_velvet.fa	25620_1#130	SAMEA104699951	ERR3290921	UBA101	4	4D1	no	no	yes	no	no	phiPVL-CN125-like	icosahedral	H2a	yes	yes	no	no	no	yes	no	no	no	no	no	no	no	no	no	no	yes
25620_1#131.contigs_velvet.fa	25620_1#131	SAMEA104699952	ERR3290922	UBA103	4	4D1	no	no	yes	no	no	phiPVL-CN125-like	icosahedral	H2a	yes	yes	no	no	no	yes	no	no	no	no	no	no	no	no	no	no	yes
25620_1#132.contigs_velvet.fa	25620_1#132	SAMEA104699953	ERR3290923	UBA104	4	4B	no	no	yes	no	no	phiPVL-CN125-like	icosahedral	H2a	yes	yes	no	no	no	yes	no	no	no	no	no	no	no	yes	no	no	yes
25620_1#133.contigs_velvet.fa	25620_1#133	SAMEA104699954	ERR3290924	UBA105	4	4B	no	no	yes	no	no	phiPVL-CN125-like	icosahedral	H2a	yes	yes	no	no	no	yes	no	no	no	no	no	no	no	no	no	no	yes
25620_1#134.contigs_velvet.fa	25620_1#134	SAMEA104699955	ERR3290925	UBA106	4	4B	no	no	yes	no	no	phiPVL-CN125-like	icosahedral	H2a	yes	yes	no	no	yes	yes	no	no	no	no	no	no	no	no	no	no	yes
25620_1#135.contigs_velvet.fa	25620_1#135	SAMEA104699956	ERR3290926	UBA107	4	4D1	no	no	yes	no	no	phiPVL-CN125-like	icosahedral	H2a	yes	yes	no	no	no	yes	no	no	no	no	no	no	no	yes	no	no	yes
25620_1#136.contigs_velvet.fa	25620_1#136	SAMEA104699957	ERR3290927	UBA108	4	4B	no	no	yes	no	no	phiPVL-CN125-like	icosahedral	H2a	yes	yes	no	no	no	yes	no	no	no	no	no	no	no	no	no	no	yes
25620_1#137.contigs_velvet.fa	25620_1#137	SAMEA104699958	ERR3290928	UBA109	4	4D1	no	no	yes	no	no	phiPVL-CN125-like	icosahedral	H2a	yes	yes	no	no	no	yes	no	no	no	no	no	no	no	no	no	no	yes
25620_1#138.contigs_velvet.fa	25620_1#138	SAMEA104699959	ERR3290929	UBA110	4	4B	no	no	yes	no	no	phiPVL-CN125-like	icosahedral	H2a	yes	yes	yes	no	no	yes	no	no	no	no	no	no	no	no	no	no	yes
25620_1#139.contigs_velvet.fa	25620_1#139	SAMEA104699960	ERR3290930	UBA111	4	4D1	no	no	yes	no	no	phiPVL-CN125-like	icosahedral	H2a	yes	yes	no	no	no	yes	no	no	no	no	no	no	no	no	no	no	yes
25620_1#140.contigs_velvet.fa	25620_1#140	SAMEA104699961	ERR3290931	UBA112	4	4C	no	no	yes	no	no	phiPVL-CN125-like	icosahedral	H2a	yes	yes	no	no	no	yes	no	no	no	no	no	no	no	no	no	no	yes
25620_1#141.contigs_velvet.fa	25620_1#141	SAMEA104699962	ERR3290932	UBA113	4	4B	no	no	yes	no	no	phiPVL-CN125-like	icosahedral	H2a	yes	yes	yes	no	no	yes	no	no	no	no	no	no	no	no	no	no	yes
25620_1#142.contigs_velvet.fa	25620_1#142	SAMEA104699963	ERR3290933	UBA114	4	4D1	no	no	yes	no	no	phiPVL-CN125-like	icosahedral	H2a	yes	yes	no	no	no	yes	no	no	no	no	no	no	no	no	no	no	yes
25620_1#143.contigs_velvet.fa	25620_1#143	SAMEA104699964	ERR3290934	UBA115	4	4D1	no	no	yes	no	no	phiPVL-CN125-like	icosahedral	H2a	yes	yes	no	no	no	yes	no	no	no	no	no	no	no	no	no	no	yes
25620_1#144.contigs_velvet.fa	25620_1#144	SAMEA104699965	ERR3290935	UBA116	4	4D1	no	no	yes	no	no	phiPVL-CN125-like	icosahedral	H2a	yes	yes	no	no	no	yes	no	no	no	no	no	no	no	no	no	no	yes
25620_1#145.contigs_velvet.fa	25620_1#145	SAMEA104699966	ERR3290936	UBA117	4	4D1	no	no	yes	no	no	phiPVL-CN125-like	icosahedral	H2a	yes	yes	no	no	yes	yes	no	no	no	no	no	no	no	no	no	no	yes
25620_1#146.contigs_velvet.fa	25620_1#146	SAMEA104699967	ERR3290937	UBA118	4	4B	no	no	yes	no	no	phiPVL-CN125-like	icosahedral	H2a	yes	yes	yes	no	no	yes	no	no	no	no	no	no	no	no	no	no	yes
25620_1#147.contigs_velvet.fa	25620_1#147	SAMEA104699968	ERR3290938	UBA119	4	4D1	no	no	yes	no	no	phiPVL-CN125-like	icosahedral	H2a	yes	yes	no	no	no	yes	no	no	no	no	no	no	no	no	no	no	yes
25620_1#148.contigs_velvet.fa	25620_1#148	SAMEA104699969	ERR3290939	UBA120	4	4D1	no	no	yes	no	no	phiPVL-CN125-like	icosahedral	H2a	yes	yes	no	no	no	yes	no	no	no	no	no	no	no	no	no	no	yes
25620_1#149.contigs_velvet.fa	25620_1#149	SAMEA104699970	ERR3290940	UBA121	4	4D1	no	no	yes	no	no	phiPVL-CN125-like	icosahedral	H2a	yes	yes	no	no	no	yes	no	no	no	no	no	no	no	no	no	no	yes
25620_1#150.contigs_velvet.fa	25620_1#150	SAMEA104699971	ERR3290941	UBA122	4	4D1	no	no	yes	no	no	phiPVL-CN125-like	icosahedral	H2a	yes	yes	no	no	yes	yes	no	no	no	no	no	no	yes	no	no	no	yes
25620_1#151.contigs_velvet.fa	25620_1#151	SAMEA104699972	ERR3290942	UBA123	4	4B	no	no	yes	no	no	phiPVL-CN125-like	icosahedral	H2a	yes	yes	yes	no	no	yes	no	no	no	no	no	no	no	no	no	no	yes
25620_1#152.contigs_velvet.fa	25620_1#152	SAMEA104699973	ERR3290943	UBA124	4	4D1	no	no	yes	no	no	phiPVL-CN125-like	icosahedral	H2a	yes	yes	no	no	no	yes	no	no	no	no	no	no	no	yes	no	no	yes
25620_1#153.contigs_velvet.fa	25620_1#153	SAMEA104699974	ERR3290944	UBA125	4	4B	no	no	yes	no	no	phiPVL-CN125-like	icosahedral	H2a	yes	yes	yes	no	no	yes	no	no	no	no	no	no	no	no	no	no	yes
25620_1#154.contigs_velvet.fa	25620_1#154	SAMEA104699975	ERR3290945	UBA126	4	4D1	no	no	yes	no	no	phiPVL-CN125-like	icosahedral	H2a	yes	yes	no	no	no	yes	no	no	no	no	no	no	no	no	no	no	yes
25620_1#155.contigs_velvet.fa	25620_1#155	SAMEA104699976	ERR3290946	UBA127	4	4B	no	no	yes	no	no	phiPVL-CN125-like	icosahedral	H2a	yes	yes	no	no	no	yes	no	no	no	no	no	no	no	no	no	no	yes
25620_1#156.contigs_velvet.fa	25620_1#156	SAMEA104699977	ERR3290947	UBA128	4	4B	no	no	yes	no	no	phiPVL-CN125-like	icosahedral	H2a	yes	yes	no	no	no	yes	no	no	no	no	no	no	no	no	no	no	yes
25620_1#157.contigs_velvet.fa	25620_1#157	SAMEA104699978	ERR3290948	UBA129	4	4D1	no	no	yes	yes	no	phiPVL-CN125-like	icosahedral	H2a	yes	yes	no	no	no	yes	no	no	no	no	no	no	no	no	no	no	yes
25620_1#158.contigs_velvet.fa	25620_1#158	SAMEA104699979	ERR3290949	UBA130	4	4D1	no	no	yes	no	no	phiPVL-CN125-like	icosahedral	H2a	yes	yes	no	no	no	yes	no	no	no	no	no	no	no	yes	no	no	yes
25620_1#159.contigs_velvet.fa	25620_1#159	SAMEA104699980	ERR3290950	UBA131	4	4D1	no	no	yes	yes	no	phiPVL-CN125-like	icosahedral	H2a	yes	yes	no	no	no	yes	no	no	no	no	no	no	no	no	no	no	yes
25620_1#160.contigs_velvet.fa	25620_1#160	SAMEA104699981	ERR3290951	UBA132	4	4C	no	no	yes	no	no	phiPVL-CN125-like	icosahedral	H2a	yes	yes	no	no	no	yes	no	no	no	no	no	no	no	no	no	no	yes
25620_1#161.contigs_velvet.fa	25620_1#161	SAMEA104699982	ERR3290952	UBA133	3	3	no	yes	yes	no	no	phiPVL-CN125-like	icosahedral	H1a	no	yes	no	no	no	yes	no	no	yes	no	no	no	no	no	yes	yes	no
25620_1#162.contigs_velvet.fa	25620_1#162	SAMEA104699983	ERR3290953	UBA134	3	3	no	yes	yes	no	no	phiPVL-CN125-like	icosahedral	H1a	no	yes	no	no	no	yes	no	no	yes	no	no	no	no	no	yes	yes	no
25620_1#163.contigs_velvet.fa	25620_1#163	SAMEA104699984	ERR3290954	UBA135	2	2	no	yes	yes	yes	yes	phiPVL-CN125-like	icosahedral	H1a	no	no	no	no	no	yes	no	no	yes	no	no	no	no	no	no	no	no
25620_1#164.contigs_velvet.fa	25620_1#164	SAMEA104699985	ERR3290955	UBA136	3	3	no	yes	yes	no	no	phiPVL-CN125-like	icosahedral	H1a	no	yes	no	no	no	yes	no	no	yes	no	no	no	no	no	yes	yes	no
25620_1#165.contigs_velvet.fa	25620_1#165	SAMEA104699986	ERR3290956	UBA137	3	3	no	yes	yes	no	no	phiPVL-CN125-like	icosahedral	H1a	no	yes	no	no	no	yes	no	no	yes	no	no	no	no	no	yes	yes	no
25620_1#166.contigs_velvet.fa	25620_1#166	SAMEA104699987	ERR3290957	UBA138	3	3	no	yes	yes	no	no	phiPVL-CN125-like	icosahedral	H1a	no	yes	no	no	no	yes	no	no	yes	no	no	no	no	no	yes	yes	no
25620_1#167.contigs_velvet.fa	25620_1#167	SAMEA104699988	ERR3290958	UBA139	3	3	no	yes	yes	no	no	phiPVL-CN125-like	icosahedral	H1a	no	yes	no	no	no	yes	no	no	yes	no	no	no	no	no	yes	yes	no
25620_1#168.contigs_velvet.fa	25620_1#168	SAMEA104699989	ERR3290959	UBA140	3	3	no	yes	yes	no	no	phiPVL-CN125-like	icosahedral	H1a	no	yes	no	no	no	yes	no	no	yes	no	no	no	no	no	yes	yes	no
25620_1#169.contigs_velvet.fa	25620_1#169	SAMEA104699990	ERR3290960	UBA141	4	4B	no	no	yes	no	no	phiPVL-CN125-like	icosahedral	H2a	yes	yes	no	no	no	yes	no	no	no	no	no	no	no	no	no	no	yes
25620_1#170.contigs_velvet.fa	25620_1#170	SAMEA104699991	ERR3290961	UBA142	4	4D1	no	no	yes	no	no	phiPVL-CN125-like	icosahedral	H2a	yes	yes	no	no	no	yes	no	no	no	no	no	no	no	no	no	no	yes
25620_1#171.contigs_velvet.fa	25620_1#171	SAMEA104699992	ERR3290962	UBA143	4	4B	no	no	yes	no	no	phiPVL-CN125-like	icosahedral	H2a	yes	yes	no	no	no	yes	no	no	no	no	no	no	no	no	no	no	yes
25620_1#172.contigs_velvet.fa	25620_1#172	SAMEA104699993	ERR3290963	UBA144	4	4B	no	no	yes	yes	no	phiPVL-CN125-like	icosahedral	H2a	yes	yes	no	no	no	yes	no	no	no	no	no	no	no	no	no	no	yes
25620_1#173.contigs_velvet.fa	25620_1#173	SAMEA104699994	ERR3290964	UBA145	4	4B	no	no	yes	no	no	phiPVL-CN125-like	icosahedral	H2a	yes	yes	no	no	no	yes	no	no	no	no	no	no	no	no	no	no	yes
25620_1#174.contigs_velvet.fa	25620_1#174	SAMEA104699995	ERR3290965	UBA146	4	4B	no	no	yes	yes	no	phiPVL-CN125-like	icosahedral	H2a	yes	yes	no	no	no	yes	no	no	no	no	no	no	no	no	no	no	yes
25620_1#175.contigs_velvet.fa	25620_1#175	SAMEA104699996	ERR3290966	UBA147	4	4D1	no	no	yes	no	no	phiPVL-CN125-like	icosahedral	H2a	yes	yes	no	no	no	yes	no	no	no	no	no	no	no	no	no	no	yes
25620_1#176.contigs_velvet.fa	25620_1#176	SAMEA104699997	ERR3290967	UBA148	3	3	no	yes	yes	no	no	phiPVL-CN125-like	icosahedral	H1a	no	yes	no	no	no	yes	no	no	yes	no	no	no	no	no	yes	yes	no
25620_1#177.contigs_velvet.fa	25620_1#177	SAMEA104699998	ERR3290968	UBA149	4	4B	no	no	yes	no	no	phiPVL-CN125-like	icosahedral	H2a	yes	yes	no	no	no	yes	no	no	no	no	no	no	no	no	no	no	yes
25620_1#178.contigs_velvet.fa	25620_1#178	SAMEA104699999	ERR3290969	UBA150	4	4C	no	no	yes	no	no	phiPVL-CN125-like	icosahedral	H2a	yes	yes	no	no	no	yes	no	no	no	no	no	no	no	no	no	no	yes
25620_1#179.contigs_velvet.fa	25620_1#179	SAMEA104700000	ERR3290970	UBA151	4	4D1	no	no	yes	yes	no	phiPVL-CN125-like	icosahedral	H2a	yes	yes	no	no	no	yes	no	no	no	no	no	no	no	no	no	no	yes
25620_1#180.contigs_velvet.fa	25620_1#180	SAMEA104700001	ERR3290971	UBA152	4	4D1	no	no	yes	no	no	phi2958PVL-like	elongated	no	yes	yes	no	no	no	yes	no	yes	no	no	no	no	no	no	no	no	yes
25620_1#181.contigs_velvet.fa	25620_1#181	SAMEA104700002	ERR3290972	UBA153	4	4D1	no	no	yes	no	no	phiPVL-CN125-like	icosahedral	H2a	yes	yes	no	no	no	yes	no	no	no	no	no	no	no	no	no	no	yes
25620_1#182.contigs_velvet.fa	25620_1#182	SAMEA104700003	ERR3290973	UBA154	4	4B	no	no	yes	no	no	phiPVL-CN125-like	icosahedral	H2a	yes	yes	no	yes	no	yes	no	no	no	no	no	no	no	no	no	no	yes
25620_1#183.contigs_velvet.fa	25620_1#183	SAMEA104700004	ERR3290974	UBA155	4	4B	no	no	yes	no	no	phiPVL-CN125-like	icosahedral	H2a	yes	yes	no	yes	no	yes	no	no	no	no	no	no	no	no	no	no	yes
25620_1#184.contigs_velvet.fa	25620_1#184	SAMEA104700005	ERR3290975	UBA156	4	4D1	no	no	yes	no	no	phiPVL-CN125-like	icosahedral	H2a	yes	yes	no	no	no	yes	no	no	no	no	no	no	no	no	no	no	yes
25620_1#185.contigs_velvet.fa	25620_1#185	SAMEA104700006	ERR3290976	UBA157	4	4B	no	no	yes	no	no	phiPVL-CN125-like	icosahedral	H2a	yes	yes	no	no	no	yes	no	no	no	no	no	no	no	no	no	no	yes
25620_1#186.contigs_velvet.fa	25620_1#186	SAMEA104700007	ERR3290977	UBA158	4	4D1	no	no	yes	no	no	phiPVL-CN125-like	icosahedral	H2a	yes	yes	no	no	no	yes	no	no	no	no	no	no	no	no	no	no	yes
25620_1#187.contigs_velvet.fa	25620_1#187	SAMEA104700008	ERR3290978	UBA159	4	4D1	no	no	yes	no	no	phiPVL-CN125-like	icosahedral	H2a	yes	yes	no	no	no	yes	no	no	no	no	no	no	no	no	no	no	yes
25620_1#188.contigs_velvet.fa	25620_1#188	SAMEA104700009	ERR3290979	UBA160	4	4D1	no	no	yes	no	no	phiPVL-CN125-like	icosahedral	H2a	yes	yes	no	no	no	yes	no	no	no	no	no	no	no	no	no	no	yes
25620_1#189.contigs_velvet.fa	25620_1#189	SAMEA104700010	ERR3290980	UBA161	4	4D1	no	no	yes	no	no	phiPVL-CN125-like	icosahedral	H2a	yes	yes	no	no	no	yes	no	no	no	no	no	no	no	no	no	no	yes
25620_1#190.contigs_velvet.fa	25620_1#190	SAMEA104700011	ERR3290981	UBA162	4	4D1	no	no	yes	no	no	phi2958PVL-like	elongated	no	yes	yes	no	no	no	yes	no	no	no	no	no	no	no	no	no	no	yes
25620_1#191.contigs_velvet.fa	25620_1#191	SAMEA104700012	ERR3290982	UBA163	4	4D1	no	no	yes	no	no	phiPVL-CN125-like	icosahedral	H2a	yes	yes	no	no	no	yes	no	no	no	no	no	no	no	yes	no	no	yes
25620_1#192.contigs_velvet.fa	25620_1#192	SAMEA104700013	ERR3290983	UBA164	4	4D1	no	no	yes	no	no	phiPVL-CN125-like	icosahedral	H2a	yes	yes	no	no	no	yes	no	no	no	no	no	no	no	yes	no	no	yes
25620_1#193.contigs_velvet.fa	25620_1#193	SAMEA104700014	ERR3290984	UBA165	4	4C	no	no	yes	no	no	phiPVL-CN125-like	icosahedral	H2a	yes	yes	no	no	no	yes	no	no	no	no	no	no	no	no	no	no	yes
25620_1#194.contigs_velvet.fa	25620_1#194	SAMEA104700015	ERR3290985	UBA166	4	4C	no	no	yes	no	no	phiPVL-CN125-like	icosahedral	H2a	yes	yes	no	no	no	yes	no	no	no	no	no	no	no	no	no	no	yes
25620_1#195.contigs_velvet.fa	25620_1#195	SAMEA104700016	ERR3290986	UBA167	4	4D1	no	no	no	no	no	phiPVL-CN125-like	icosahedral	H2a	no	no	no	no	no	no	no	no	no	no	no	no	no	no	no	no	yes
25620_1#196.contigs_velvet.fa	25620_1#196	SAMEA104700017	ERR3290987	UBA168	4	4D1	no	no	yes	no	no	phiPVL-CN125-like	icosahedral	H2a	yes	yes	no	no	no	yes	no	no	no	no	no	no	no	no	no	no	yes
25620_1#197.contigs_velvet.fa	25620_1#197	SAMEA104700018	ERR3290988	UBA172	4	4C	no	no	yes	no	no	phiPVL-CN125-like	icosahedral	H2a	yes	yes	no	no	no	yes	no	no	no	no	no	no	no	no	no	no	yes
25620_1#198.contigs_velvet.fa	25620_1#198	SAMEA104700019	ERR3290989	UBA173	4	4D1	no	no	no	no	no	no	no	no	no	no	no	no	no	no	no	no	no	no	no	no	no	no	no	no	yes
25620_1#199.contigs_velvet.fa	25620_1#199	SAMEA104700020	ERR3290990	UBA174	4	4D1	no	no	yes	no	no	phiPVL-CN125-like	icosahedral	H2a	yes	yes	no	no	no	yes	no	no	no	no	no	no	no	no	no	no	yes
25620_1#200.contigs_velvet.fa	25620_1#200	SAMEA104700021	ERR3290991	UBA175	4	4D1	no	no	yes	no	no	phiPVL-CN125-like	icosahedral	H2a	yes	yes	no	no	no	yes	no	no	no	no	no	no	no	no	no	no	yes
25620_1#201.contigs_velvet.fa	25620_1#201	SAMEA104700022	ERR3290992	UBA176	4	4D1	no	no	yes	no	no	no	no	no	yes	yes	no	no	no	yes	no	no	no	no	no	no	no	no	no	no	yes
25620_1#202.contigs_velvet.fa	25620_1#202	SAMEA104700023	ERR3290993	UBA180	4	4C	no	no	yes	no	no	phiPVL-CN125-like	icosahedral	H2a	no	yes	no	yes	no	yes	no	no	no	no	no	no	no	no	no	no	yes
25620_1#203.contigs_velvet.fa	25620_1#203	SAMEA104700024	ERR3290994	UBA181	4	4C	no	no	yes	no	no	phiPVL-CN125-like	icosahedral	H2a	no	yes	no	yes	no	yes	no	no	no	no	no	no	no	no	no	no	yes
25620_1#204.contigs_velvet.fa	25620_1#204	SAMEA104700025	ERR3290995	UBA182	4	4C	no	no	yes	no	no	phiPVL-CN125-like	icosahedral	H2a	no	yes	no	yes	no	yes	no	no	no	no	no	no	no	no	no	no	yes
25620_1#205.contigs_velvet.fa	25620_1#205	SAMEA104700026	ERR3290996	UBA183	4	4C	no	no	yes	no	no	phiPVL-CN125-like	icosahedral	H2a	yes	yes	no	no	no	yes	no	no	no	no	no	no	no	no	no	no	yes
25620_1#206.contigs_velvet.fa	25620_1#206	SAMEA104700027	ERR3290997	UBA184	4	4C	no	no	yes	no	no	phiPVL-CN125-like	icosahedral	H2a	no	yes	no	no	no	yes	no	no	no	no	no	no	no	no	no	no	yes
25620_1#207.contigs_velvet.fa	25620_1#207	SAMEA104700028	ERR3290998	UBA185	4	4D1	no	no	yes	no	no	phiPVL-CN125-like	icosahedral	H2a	yes	yes	no	no	yes	yes	no	no	no	no	no	no	no	no	no	no	yes
25620_1#208.contigs_velvet.fa	25620_1#208	SAMEA104700029	ERR3290999	UBA186	4	4C	no	no	yes	no	no	phiPVL-CN125-like	icosahedral	H2a	yes	yes	no	no	no	yes	no	no	no	no	no	no	no	no	no	no	yes
25620_1#209.contigs_velvet.fa	25620_1#209	SAMEA104700030	ERR3291000	UBA187	4	4C	no	no	yes	no	no	phiPVL-CN125-like	icosahedral	H2a	yes	yes	no	no	no	yes	no	no	no	no	no	no	no	no	no	no	yes
25620_1#211.contigs_velvet.fa	25620_1#211	SAMEA104700032	ERR3291002	UBA189	4	4D1	no	no	yes	yes	no	phiPVL-CN125-like	icosahedral	H2a	yes	yes	no	no	no	yes	no	no	no	no	no	no	no	no	no	no	yes
25620_1#212.contigs_velvet.fa	25620_1#212	SAMEA104700033	ERR3291003	UBA190	4	4C	no	no	no	yes	no	no	no	no	yes	yes	no	no	no	yes	no	no	no	no	no	no	no	no	no	no	yes
25620_1#213.contigs_velvet.fa	25620_1#213	SAMEA104700034	ERR3291004	UBA191	4	4D1	no	no	yes	yes	no	phiPVL-CN125-like	icosahedral	H2a	yes	yes	no	no	no	yes	no	no	no	no	no	no	no	no	no	no	yes
25620_1#214.contigs_velvet.fa	25620_1#214	SAMEA104700035	ERR3291005	UBA192	2	2	yes	yes	yes	no	yes	phi2958PVL-like	elongated	H1a	no	no	no	no	no	yes	no	no	yes	no	no	no	no	no	no	no	no
25620_1#215.contigs_velvet.fa	25620_1#215	SAMEA104700036	ERR3291006	UBA193	1	1	yes	yes	yes	yes	no	phi2958PVL-like	elongated	no	no	yes	no	no	no	yes	no	no	yes	no	no	no	no	yes	yes	yes	no
25620_1#216.contigs_velvet.fa	25620_1#216	SAMEA104700037	ERR3291007	UBA194	1	1	yes	yes	no	no	no	no	no	no	no	yes	no	no	no	yes	no	no	yes	no	no	no	no	yes	yes	yes	no
25620_1#217.contigs_velvet.fa	25620_1#217	SAMEA104700038	ERR3291008	UBA195	4	4B	no	no	yes	no	no	phiPVL-CN125-like	icosahedral	H2a	yes	yes	yes	no	no	yes	no	no	no	no	no	no	no	no	no	no	yes
25620_1#218.contigs_velvet.fa	25620_1#218	SAMEA104700039	ERR3291009	UBA196	4	4B	no	no	yes	no	no	phiPVL-CN125-like	icosahedral	H2a	yes	yes	yes	no	no	yes	no	no	no	no	no	no	no	no	no	no	yes
25620_1#219.contigs_velvet.fa	25620_1#219	SAMEA104700040	ERR3291010	UBA197	4	4D1	no	no	yes	no	no	phiPVL-CN125-like	icosahedral	H2a	yes	yes	no	no	no	yes	no	no	no	no	no	no	no	no	no	no	yes
25620_1#220.contigs_velvet.fa	25620_1#220	SAMEA104700041	ERR3291011	UBA198	4	4D1	no	no	yes	no	no	phiPVL-CN125-like	icosahedral	H2a	yes	yes	no	no	no	yes	no	no	no	no	no	no	no	no	no	no	yes
25620_1#221.contigs_velvet.fa	25620_1#221	SAMEA104700042	ERR3291012	UBA199	4	4B	no	no	yes	no	no	phiPVL-CN125-like	icosahedral	H2a	yes	yes	yes	no	no	yes	no	no	no	no	no	no	no	no	no	no	yes
25620_1#222.contigs_velvet.fa	25620_1#222	SAMEA104700043	ERR3291013	UBA200	4	4D1	no	no	yes	no	no	phiPVL-CN125-like	icosahedral	H2a	yes	yes	no	yes	no	yes	no	no	no	no	no	no	no	no	no	no	yes
25620_1#223.contigs_velvet.fa	25620_1#223	SAMEA104700044	ERR3291014	UBA201	3	3	no	yes	yes	no	no	phiPVL-CN125-like	icosahedral	H1a	no	yes	no	no	no	yes	no	no	yes	no	no	no	no	no	yes	yes	no
