# Supplementary material for: Genomic Epidemiology of CC30 Methicillin-Resistant Staphylococcus aureus Strains from Argentina Reveals Four Major Clades with Distinctive Genetic Features
Source: mSphere. 2021 Mar 10;6(2):e01297-20. doi: 10.1128/mSphere.01297-20 (PMC8546718; doi:10.1128/mSphere.01297-20)
Supplement: TABLE S4 [file msphere.01297-20-st004.xlsx]

## Sheet: Sheet1
Antibiotic	No. of resistant strains detected by AST	AMR determinants	No. of comparisons	False Positive	False Negative	Concordance (%)
Cefoxitin	189	mecA	190	0	0	100
Erythromycin	14	ermC	161	0	1	99.4
Clindamycin	14	ermC	161	0	1	99.4
Gentamycin	14	aacA, aacA-aphD, ant4_1	146	2	1	97.9
Ciprofloxacin	4	gyrA S84L, grlA S80F, grlA S80Y	139	4	0	97.1
Rifampin	2	rpoB A477D, rpoB H481N	151	0	0	100
Linezolid	0	rplC G152D	98	1	0	98.9
