# Supplementary material for: Genomic Epidemiology of CC30 Methicillin-Resistant Staphylococcus aureus Strains from Argentina Reveals Four Major Clades with Distinctive Genetic Features
Source: mSphere. 2021 Mar 10;6(2):e01297-20. doi: 10.1128/mSphere.01297-20 (PMC8546718; doi:10.1128/mSphere.01297-20)
Supplement: TABLE S5 [file msphere.01297-20-st005.xlsx]

## Sheet: Suppl_Table_S5
position	strand	gene/locus	SNP	codon type	homoplasy
14656			G->A	Intergenic	reversed in branch leading to 25620_1#145
22227			T->G	Intergenic	reversed in branch leading to 25620_1#121
28147		yycH	C->T	Synonymous
28519		yycH	G->T	Nonsynonymous
28521		yycH	G->T	Nonsynonymous
29416		yycI	A->G	Synonymous
70754			C->A	Intergenic
71434	reverse	spa	T->C	Nonsynonymous
71435	reverse	spa	T->C	Nonsynonymous
71445	reverse	spa	G->A	Synonymous
77674		sbnA	T->C	Synonymous
78133		sbnA	A->G	Synonymous
81458		sbnD	C->T	Nonsynonymous
101301			G->A	Intergenic
121835		ILRI_00101	C->A	Nonsynonymous
122678		capG	T->C	Synonymous
129533		capN	G->A	Nonsynonymous
137168			C->A	Intergenic
139203		tauA	G->T	Nonsynonymous
145071			T->C	Intergenic
148900		tycC	C->A	Nonsynonymous
154291			C->T	Intergenic
156346	reverse	argJ	G->T	Nonsynonymous
165757		ILRI_00137	A->G	Synonymous
181650		ggt	C->G	Nonsynonymous
184115			T->C	Intergenic
185074			T->C	Intergenic
186897		cycB	T->A	Nonsynonymous
188733		malF	G->A	Nonsynonymous
191241		ycjS_2	G->A	Nonsynonymous
202001		pflA	C->T	Synonymous
204073		ugpQ_1	C->T	Nonsynonymous
211508	reverse	ILRI_00170	C->T	Nonsynonymous
212094	reverse	ILRI_00171	T->A	Nonsynonymous
216326			A->G	Intergenic
218055		ILRI_00175	C->T	Nonsynonymous
228895		licR_1	G->C	Synonymous
234093			C->T	Intergenic
236778		tagF_1	C->T	Nonsynonymous
236888		tagF_1	A->T	Nonsynonymous
239071		tagF_2	C->T	Synonymous
253086			G->A	Intergenic
256448			T->C	Intergenic
256453			G->A	Intergenic
256484			G->A	Intergenic
256486			G->A	Intergenic	reversed in branch leading to 100
256492			A->G	Intergenic
259179	reverse	rbsD	A->T	Nonsynonymous
266221	reverse	ybhF_1	G->A	Nonsynonymous
278577		essC	G->A	Nonsynonymous
292629			C->T	Intergenic
293814	reverse	brnQ_2	A->G	Nonsynonymous
299166			G->T	Intergenic
306436	reverse	rpiR	G->T	Nonsynonymous
309718			G->A	Intergenic
311695			A->G	Intergenic	reversed in branch leading to 58
364846		mgtE	A->G	Nonsynonymous
373523		alkA	G->A	Nonsynonymous
373531		alkA	C->G	Nonsynonymous
377182			G->A	Intergenic
379925			A->G	Intergenic
384970		licR_2	T->C	Synonymous
385410		licR_2	G->T	Nonsynonymous
387919			G->A	Intergenic
407511		ILRI_00385	A->G	Nonsynonymous	reversed in branch leading to 351
410349			T->C	Intergenic
418427			T->C	Intergenic
442102			T->G	Intergenic
463340		lpl9_3	G->A	Nonsynonymous
464138		ILRI_00449	T->A	Nonsynonymous
464687		ILRI_00450	T->A	Nonsynonymous
466245		ILRI_00453	G->T	Nonsynonymous
468302			G->T	Intergenic
476690		ILRI_00463	A->T	Nonsynonymous
481295		mccB	C->T	Nonsynonymous
483020		metN_2	C->T	Nonsynonymous
484551		metQ_1	C->A	Nonsynonymous
485102			G->A	Intergenic
486197		amiD	C->G	Nonsynonymous
521895		clpC	C->T	Synonymous
528494		cysE	G->T	Nonsynonymous
532641		sigH	G->A	Nonsynonymous
539623		rpoB	T->C	Nonsynonymous
543981		rpoC	A->T	Synonymous
560451	reverse	dgk	G->C	Nonsynonymous
562102		azo1	A->G	Nonsynonymous
563605		sdrC	A->G	Synonymous
563979		sdrC	C->T	Nonsynonymous
566009			G->A	Intergenic
566700		bbp	C->T	Nonsynonymous
582079		ILRI_00557	C->T	Nonsynonymous
588637		aroP	T->C	Synonymous
604309		iolS	C->T	Synonymous
609949		ywiB	A->G	Nonsynonymous
613030			C->A	Intergenic	reversal from branch leading to 2
613031			C->G	Intergenic	reversal from branch leading to 2
621419	reverse	ILRI_00600	C->T	Synonymous
622446			T->G	Intergenic
632341	reverse	pbuE_1	C->A	Nonsynonymous
645484			G->A	Intergenic
658409		lipA_1	C->T	Nonsynonymous
669215	reverse	ssaA	C->T	Nonsynonymous
673960		sarX	G->A	Nonsynonymous
677731		setC	G->C	Nonsynonymous
707879		glxK_1	C->A	Synonymous
711049	reverse	yjjP	G->T	Synonymous
713346		llm	G->T	Nonsynonymous
721671			A->G	Intergenic
723798		lysM	A->G	Nonsynonymous
724347		lysM	G->A	Nonsynonymous
728483		uvrA	C->T	Synonymous
730265		uvrA	G->A	Synonymous
730939			G->A	Intergenic
732544		lgt	T->C	Nonsynonymous
756049		rnr	G->A	Nonsynonymous
775969			C->T	Intergenic
776124		ILRI_00749	C->T	Nonsynonymous
776255		ILRI_00749	C->G	Nonsynonymous
778704		clfA	A->G	Synonymous	reversed in branch leading to 236
778812		clfA	C->T	Synonymous
781750			C->T	Intergenic
784081			T->A	Intergenic
787788	reverse	ILRI_00760	G->A	Nonsynonymous
794669		ywqG	G->A	Nonsynonymous
806260		ILRI_00785	G->T	Nonsynonymous
838675	reverse	kapB	C->T	Nonsynonymous
876230			T->A	Intergenic
879577		fabF	C->A	Nonsynonymous
898257		ebpS	C->T	Synonymous
904866		engA	C->T	Synonymous
907320		ILRI_00879	C->T	Nonsynonymous
912937		aroA_1	G->T	Nonsynonymous
914687		ILRI_00886	C->T	Nonsynonymous
915767		ILRI_00887	T->A	Nonsynonymous
916194		ILRI_00888	G->A	Nonsynonymous
946451		norB_5	A->G	Nonsynonymous
947233			G->T	Intergenic
948972		ebh_1	G->A	Nonsynonymous
951943			T->A	Intergenic
961097		ebh_2	C->A	Nonsynonymous
961322		ebh_2	C->A	Nonsynonymous
961575		ebh_2	A->G	Synonymous
966859		ebh_3	A->T	Nonsynonymous
976240	reverse	yhhQ	G->A	Nonsynonymous
985376		ctpA	G->A	Nonsynonymous
989580		arlR	C->T	Nonsynonymous
1000343		norD	G->A	Nonsynonymous
1005326			T->C	Intergenic	reversed in branch leading to 351
1007214	reverse	alr2	G->A	Nonsynonymous
1014616			C->T	Intergenic
1017574		cvfB	G->A	Nonsynonymous
1034342	reverse	trpB	G->A	Nonsynonymous
1076045	reverse	ILRI_01011	T->C	Nonsynonymous
1076964			C->A	Intergenic
1080073			A->T	Intergenic
1081738	reverse	katA	G->A	Nonsynonymous
1088688			A->G	Intergenic
1088716			A->G	Intergenic
1098966		ltaE	T->C	Synonymous
1111165	reverse	ILRI_01056	C->T	Nonsynonymous
1112579			T->C	Intergenic
1115247	reverse	ILRI_01060	G->A	Nonsynonymous
1121205	reverse	glpD	T->C	Nonsynonymous
1122743	reverse	glpK	A->T	Synonymous
1150254	reverse	ftsK	G->A	Synonymous
1154120			A->T	Intergenic
1159260	reverse	infB	G->A	Synonymous
1163265	reverse	polC_1	G->T	Synonymous
1171482	reverse	cdsA	T->C	Nonsynonymous
1173340	reverse	pyrH	A->G	Synonymous
1177671	reverse	hslU	T->C	Nonsynonymous
1180572	reverse	gid	T->C	Synonymous
1186407	reverse	ILRI_01120	T->C	Nonsynonymous
1187613			A->T	Intergenic
1198605	reverse	ffh	G->A	Synonymous
1206467	reverse	fabD	G->A	Nonsynonymous
1208571	reverse	fapR	T->A	Synonymous
1221550	reverse	rsmB	T->C	Nonsynonymous
1225015			C->T	Intergenic
1230540		ILRI_01161	G->A	Nonsynonymous
1232434	reverse	ILRI_01162	A->G	Synonymous
1245493	reverse	catE_1	T->C	Nonsynonymous
1249301	reverse	ileS	C->A	Nonsynonymous	reversed in branch leading to 351
1257352	reverse	divIB	T->A	Synonymous
1260092	reverse	mraY	T->A	Nonsynonymous
1260515	reverse	mraY	C->T	Synonymous
1263546	reverse	ILRI_01191	C->T	Nonsynonymous
1265315	reverse	bshC	T->C	Nonsynonymous
1268429			G->T	Intergenic
1270218		ILRI_01200	A->T	Nonsynonymous
1275940		ILRI_01205	C->A	Nonsynonymous
1278442			C->G	Intergenic
1280667	reverse	ILRI_01209	G->A	SNOP (non-stop codon to stop condon)
1281015			T->C	Intergenic
1286532			C->A	Intergenic
1295903			G->T	Intergenic
1298164	reverse	mutS2	T->A	Nonsynonymous
1299544	reverse	polX	G->T	Synonymous
1309042	reverse	srtB	T->C	Nonsynonymous
1313739		isdA	C->A	Nonsynonymous
1316486			T->C	Intergenic
1316563			G->A	Intergenic
1316964			A->G	Intergenic
1317184			T->A	Intergenic
1317194			A->T	Intergenic
1372190	reverse	cfiB_1	T->A	Nonsynonymous
1372191	reverse	cfiB_1	C->T	Nonsynonymous
1376832	reverse	typA	G->T	Nonsynonymous
1379356	reverse	suhB_1	A->G	Synonymous
1384150	reverse	potD	C->T	Nonsynonymous
1390658	reverse	pdhC	T->A	Nonsynonymous
1391969	reverse	pdhB	G->A	Synonymous
1394148	reverse	ILRI_01347	C->T	Nonsynonymous
1411410	reverse	purD	C->T	Nonsynonymous
1433799		atl_2	A->G	Nonsynonymous
1434123		atl_2	C->T	Nonsynonymous
1435705		atl_2	G->A	Synonymous
1441065			G->T	Intergenic
1441087			A->C	Intergenic
1450199	reverse	ILRI_01399	C->A	Nonsynonymous
1454943			G->A	Intergenic
1459263			G->C	Intergenic
1468793			C->T	Intergenic
1473871		ugtP	C->T	Synonymous
1475993		ltaA	G->A	Synonymous
1495493		metI	C->T	Nonsynonymous
1496823		metC	T->G	Nonsynonymous
1512187	reverse	efeN	G->A	Nonsynonymous
1513352			G->T	Intergenic
1517727	reverse	mhqO_1	G->A	Nonsynonymous
1524259		licR_3	A->T	Nonsynonymous
1526161		ulaA	T->C	Nonsynonymous
1527300	reverse	ILRI_01479	A->G	Synonymous
1532072			T->C	Intergenic
1598299		zwf	G->A	Nonsynonymous
1618944	reverse	recN	T->C	Nonsynonymous
1622004	reverse	xseA	A->G	Nonsynonymous
1632430	reverse	gcvPA	C->T	Synonymous
1633370	reverse	gcvT	A->G	Synonymous
1635141	reverse	ILRI_01607	G->A	Nonsynonymous
1644645	reverse	ftsI_2	C->A	Nonsynonymous
1651217	reverse	ILRI_01626	T->C	Nonsynonymous
1659907	reverse	recO	G->A	Nonsynonymous
1678668	reverse	ILRI_01653	T->C	Nonsynonymous
1683667	reverse	ubiE_2	G->C	Nonsynonymous
1687233	reverse	yqeH	G->T	Synonymous
1695541	reverse	accC	T->A	Nonsynonymous
1710115			G->A	Intergenic
1714227	reverse	ILRI_01691	A->G	Nonsynonymous
1715078			T->A	Intergenic
1722050	reverse	lytH	T->C	Nonsynonymous
1723128	reverse	relA	T->C	Nonsynonymous
1726292	reverse	recJ	C->T	Nonsynonymous
1726752	reverse	recJ	T->C	Synonymous
1728173			C->T	Intergenic
1738491	reverse	mreD	A->T	Synonymous
1745178	reverse	valS	C->T	Nonsynonymous
1747625		tag	T->A	SNOP (non-stop codon to stop condon)
1759464			T->C	Intergenic	reversed in branch leading to 351
1764304			G->A	Intergenic
1771063			G->A	Intergenic
1773788	reverse	polA_2	G->A	Nonsynonymous
1786454	reverse	pykA	C->T	Synonymous
1798898			C->T	Intergenic
1813541			C->G	Intergenic
1815290		serA	G->T	Nonsynonymous
1834078	reverse	ccpA	G->A	Synonymous
1838979	reverse	murC	T->C	Nonsynonymous
1855589	reverse	ytgP_1	G->A	Synonymous
1860063	reverse	ebh_4	A->G	Synonymous
1860074	reverse	ebh_4	A->C	Nonsynonymous
1860088	reverse	ebh_4	A->T	Nonsynonymous
1860089	reverse	ebh_4	G->T	Nonsynonymous
1861370	reverse	ebh_4	G->A	Nonsynonymous
1862096	reverse	ebh_4	C->T	Nonsynonymous
1862471	reverse	ebh_4	C->A	Nonsynonymous
1867021	reverse	mdtH	C->T	Nonsynonymous
1868258		ILRI_01826	C->T	Synonymous
1869306		ILRI_01827	A->T	Nonsynonymous
1873171	reverse	ribH	C->T	Nonsynonymous
1892201		pckA	C->T	Synonymous
1894078	reverse	ILRI_01855	C->T	Synonymous
1903463	reverse	ILRI_01866	G->A	Nonsynonymous
1910268			T->C	Intergenic
1919149	reverse	splF_1	T->C	Nonsynonymous
1919872	reverse	splF_2	G->T	Nonsynonymous
1920325	reverse	splB_1	G->A	Synonymous
1922491	reverse	splC	A->G	Nonsynonymous
1933580			C->A	Intergenic	reversed in branch leading to 354
1962312	reverse	queG	T->C	Synonymous
1964433	reverse	artQ	T->C	Nonsynonymous
1966210			A->G	Intergenic
1975469	reverse	ghrB_2	G->T	Nonsynonymous
1986574	reverse	tagH_2	G->T	Nonsynonymous
1989518	reverse	mgt	G->A	Nonsynonymous
1996757		yihY	G->T	Nonsynonymous
2003329	reverse	ILRI_02001	C->T	Nonsynonymous
2003540	reverse	ILRI_02001	T->C	Synonymous
2016109		putP	G->A	Nonsynonymous
2024210	reverse	purB	G->A	Nonsynonymous
2039695		aldH	C->T	Nonsynonymous
2050932			T->C	Intergenic
2050951			G->A	Intergenic
2052788	reverse	map_3	C->T	Synonymous
2072635		agrB	C->T	Synonymous
2080765			C->T	Intergenic
2092001		ilvD	T->G	Nonsynonymous
2096965		leuA_2	C->T	Synonymous
2097198		leuB	C->T	Synonymous
2101897	reverse	ILRI_02092	C->T	Nonsynonymous
2102082			A->G	Intergenic	reversal from branch leading to 2
2111308			A->G	Intergenic
2124258	reverse	mazG	A->G	Synonymous
2135071	reverse	yabJ	C->G	Synonymous
2137470			C->T	Intergenic
2143275	reverse	ILRI_02138	A->G	Nonsynonymous
2143331	reverse	ILRI_02138	G->A	Nonsynonymous
2155255			G->A	Intergenic
2180937			G->A	Intergenic
2183305		cls_2	G->A	Nonsynonymous
2185105			G->T	Intergenic	reversal from branch leading to 2
2220504	reverse	blt	A->T	Synonymous
2223930	reverse	ILRI_02221	C->T	Nonsynonymous
2231101			G->T	Intergenic
2234210	reverse	ILRI_02231	G->A	Synonymous
2251057			A->G	Intergenic
2258712	reverse	nagA	C->T	Nonsynonymous
2260919	reverse	fruA_2	G->T	Nonsynonymous
2269922	reverse	ybhI	G->A	Synonymous
2271974	reverse	ydhF	G->A	Synonymous
2273069	reverse	yjiA_2	C->G	Nonsynonymous
2274112			G->A	Intergenic
2289493	reverse	fmtB	T->G	Nonsynonymous
2291218	reverse	fmtB	G->T	Nonsynonymous
2294537			G->T	Intergenic
2305028			T->A	Intergenic
2318524	reverse	ILRI_02313	C->T	Nonsynonymous
2319046	reverse	ILRI_02313	C->A	Nonsynonymous
2344473		ILRI_02338	G->A	Nonsynonymous
2347450	reverse	ILRI_02340	C->T	Nonsynonymous
2349541	reverse	alsS	C->T	Nonsynonymous
2351320			G->A	Intergenic
2369884	reverse	rplV	T->A	SNOP (non-stop codon to stop condon)
2388693		ILRI_02393	T->C	Synonymous
2406078	reverse	hsaA	C->A	SNOP (non-stop codon to stop condon)
2406632	reverse	ILRI_02414	A->C	Synonymous
2418058			T->G	Intergenic
2425829	reverse	atl_4	G->A	Nonsynonymous
2434975			T->C	Intergenic
2438184			C->A	Intergenic
2447160			A->C	Intergenic
2447535			C->G	Intergenic
2448271	reverse	yghA	C->A	SNOP (non-stop codon to stop condon)
2449479	reverse	yxeP_4	A->G	Nonsynonymous
2450989	reverse	hutI	G->T	Nonsynonymous
2455370	reverse	hutG	C->T	Synonymous
2475393			T->A	Intergenic
2475397			C->T	Intergenic
2475398			T->C	Intergenic
2475403			G->A	Intergenic
2475404			A->G	Intergenic
2475408			T->A	Intergenic
2479610		ILRI_02488	G->A	Synonymous
2492505		ILRI_02500	A->T	Nonsynonymous
2498270	reverse	trxB_3	A->G	Synonymous
2514647		ILRI_02521	C->T	Nonsynonymous
2521392	reverse	narH	T->A	Nonsynonymous
2526206	reverse	nasF	C->T	Synonymous
2541290	reverse	emrB_4	G->A	Nonsynonymous
2552021	reverse	ILRI_02557	C->T	Synonymous
2561530		glxK_2	G->A	Nonsynonymous
2564134		tcaB_2	G->A	Nonsynonymous
2580388	reverse	opuCB	C->T	Nonsynonymous
2580769	reverse	opuCB	C->A	Nonsynonymous
2586154		pnbA	C->A	Nonsynonymous
2593367	reverse	gltB_2	T->C	Nonsynonymous
2601800	reverse	opp-1A	T->C	Synonymous
2605223			C->T	Intergenic
2605807			A->C	Intergenic
2612373			A->G	Intergenic
2625987	reverse	fnbA_1	T->C	Nonsynonymous	convergence with branch leading to 321
2625990	reverse	fnbA_1	C->T	Nonsynonymous
2627518	reverse	fnbA_1	A->G	Synonymous	convergence with branch leading to 37
2628659			C->A	Intergenic
2634958	reverse	gntK	C->T	Synonymous
2635541	reverse	gntK	G->A	Nonsynonymous
2638119	reverse	ywaC	C->G	Nonsynonymous
2642737			A->G	Intergenic
2645764		norG	G->A	Nonsynonymous
2647568			T->C	Intergenic
2667139	reverse	pfoR_2	G->T	Nonsynonymous
2667166	reverse	pfoR_2	G->T	Nonsynonymous
2667686			C->A	Intergenic
2674173			G->A	Intergenic
2683599		clpL	C->T	Synonymous
2687600			G->A	Intergenic
2689726	reverse	nmpL8	A->T	Synonymous
2696569		copA	T->C	Synonymous
2703593	reverse	crtQ	G->A	Synonymous
2712390			C->T	Intergenic
2717802		ILRI_02709	G->A	Nonsynonymous
2723393	reverse	esaC	G->A	Nonsynonymous
2726960		ILRI_02719	C->T	Nonsynonymous
2727021		ILRI_02719	A->G	Synonymous
2730310		cocE	C->T	SNOP (non-stop codon to stop condon)
2730748			G->A	Intergenic
2744203	reverse	bclA	G->C	Nonsynonymous
2759689	reverse	cysJ	G->T	Nonsynonymous
2787500		manP	G->A	Nonsynonymous
2797424			T->C	Intergenic
2803516	reverse	asp3_1	A->T	Nonsynonymous
2803622	reverse	asp3_2	T->G	Nonsynonymous
2807045	reverse	secY2	G->A	Nonsynonymous
2809588	reverse	sraP	C->A	Nonsynonymous
2811815	reverse	sraP	A->T	Synonymous
2812172	reverse	sraP	C->A	Nonsynonymous
2812175	reverse	sraP	C->T	Synonymous
2812294	reverse	sraP	C->T	Nonsynonymous
2812298	reverse	sraP	C->A	Nonsynonymous
2812884	reverse	sraP	G->C	Nonsynonymous
2821889	reverse	cap8A	C->T	Nonsynonymous
2822696			G->T	Intergenic
2824056			G->T	Intergenic
2824059			A->G	Intergenic
2829829	reverse	lipA_3	C->T	Nonsynonymous
2833250	reverse	hisH	G->A	Nonsynonymous
2837677	reverse	ILRI_02809	G->A	Nonsynonymous
2839432			C->A	Intergenic
2839457			T->C	Intergenic
2839607	reverse	ILRI_02811	C->T	Nonsynonymous
2840623	reverse	mtsC	T->C	Nonsynonymous
2846361		ILRI_02818	T->C	Nonsynonymous
2847015		ILRI_02818	G->A	Nonsynonymous
2850026	reverse	cna	T->C	Nonsynonymous
2861606		ILRI_02829	A->G	Nonsynonymous
2865484			C->A	Intergenic
2869384	reverse	gidB	G->A	Nonsynonymous
2870459	reverse	mnmG	G->A	Synonymous
2872500	reverse	mnmE	G->A	Nonsynonymous
2873236			T->C	Intergenic
