# Supplementary material for: Genomic Epidemiology of CC30 Methicillin-Resistant Staphylococcus aureus Strains from Argentina Reveals Four Major Clades with Distinctive Genetic Features
Source: mSphere. 2021 Mar 10;6(2):e01297-20. doi: 10.1128/mSphere.01297-20 (PMC8546718; doi:10.1128/mSphere.01297-20)
Supplement: TABLE S3 [file msphere.01297-20-st003.xlsx]

## Sheet: Suppl_Table_S3
id	Sample accession	Run accession	Name	MRSA	MLST	spa type	City	Province	Country	Reference-group	PMID	latitude	longitude	Accuracy	day	month	year	Patient age	Patient gender	Source	Sa2int_phiPVL108	PVL phage head	lukF_PV	lukS_PV	PVL-haplotype
ERR083698	SAMEA1035650	ERR083698	C0756	no	ST30	ND		Oxfordshire	United Kingdom	Young, 2012	22393007	51.7612	-1.24647	3				Adult		Asymptomatic Carrier	no	no	no	no	no
7712_8#28	SAMEA1464439	ERR129280	BSAC698	yes	ST30	t021			United Kingdom	Reuter, 2016	26672018	52.3555	-1.17432	2			2003			ND	yes	icosahedral	yes	yes	H2b
8113_4#76	SAMEA1523284	ERR172084	ASASM446	no	ST30-SLV	t019			United Kingdom	Warne, 2016	26969225	55.3781	-3.43597	1			1998/2012			ND	no	no	no	no	no
MRSA252	SAMEA1705935	BX571856.1	MRSA252	yes	ST36	t018			United Kingdom	Holden, 2004	15213324	53	-1.99998				1997	68	F	Invasive	yes	elongated	no	no	no
11641_2#67	SAMEA2236468	ERR423014	PFESA2304	no	ST30	t6997			USA	Wellcome Sanger Institute Global Survey	28679748	37.0902	-95.7129	1			2010			Invasive	yes	elongated	no	no	no
12673_1#51	SAMEA2384463	ERR554385	PFESA1605	no	ST30	t018			USA	Wellcome Sanger Institute Global Survey	28679748	37.0902	-95.7129	1			2009			Invasive	yes	elongated	no	no	no
ERR1753462	SAMEA24726418	ERR1753462	71_n	no	ST30	t012			Denmark	Clausen, 2017	28317091	56.2639	9.50178	1			2013			ND	yes	elongated	no	no	no
14623_6#63	SAMEA2663932	ERR737440	MPROS1149	yes	ST30	t019			United Kingdom	Coll, 2017	29070701	55.3781	-3.43597	1						ND	yes	icosahedral	yes	yes	H2a
ILRI_Eymole1_1	SAMEA2743223	LN626917	ILR1	no	ST30	new - t421 related			Kenia	Zubair, 2015	26594310	3.91667	41.8333	9	1	2	2004			Camel	yes	elongated	no	no	no
ERR1040818	SAMEA3573632	ERR1040818	S_0304	yes	ST30	t019	London		United Kingdom	Tosas Auguet, 2016Â	26812054	51.5074	-0.127758	4	30	12	2011	0-14	F	ND	yes	icosahedral	yes	yes	H2a
ERR1040828	SAMEA3573642	ERR1040828	S_0324	yes	ST30	t019	London		United Kingdom	Tosas Auguet, 2016Â	26812054	51.5074	-0.127758	4	30	12	2011	0-14	F	SSSI	yes	icosahedral	yes	yes	H2a
ERR1040858	SAMEA3573672	ERR1040858	S_0455	yes	ST30	t019	London		United Kingdom	Tosas Auguet, 2016Â	26812054	51.5074	-0.127758	4	23	1	2012	0-14	F	SSSI	yes	icosahedral	yes	yes	H2a
ERR1143362	SAMEA3671679	ERR1143362	FRN095	no	ST30	t018			Germany	StrauÃŸ, 2016	26818676	51.1657	10.4515	1			2010	19.4	F	ND	no	elongated	no	no	no
ERR1143510	SAMEA3671805	ERR1143510	MWO028	no	ST30	t1945			Germany	StrauÃŸ, 2016	26818676	51.1657	10.4515	1			2011	61.9	M	ND	no	elongated	no	no	no
4414_6#1	SAMEA698194	ERR033589	78_SE_30	no	ST30	t021	Linkoping		Sweden	Aanensen, 2016	27150362	58.4108	15.6214	4			2006/2007			Invasive	yes	elongated	no	no	no
4414_2#4	SAMEA698579	ERR033556	79_PT_30	no	ST30	t021	Braga		Portugal	Aanensen, 2016	27150362	41.5454	-8.42651	4			2006/2007			Invasive	yes	elongated	no	no	no
6133_1#8	SAMEA698597	ERR038665	84_FR_30	no	ST30	t012	Bergerac		France	Aanensen, 2016	27150362	44.8538	0.483392	4			2006/2007			Invasive	yes	no	no	no	no
TCH60	SAMN00002240	SRR014925	TCH60	yes	ST4618	t019	Houston		USA	Human Microbiome Project	22586109	29.7604	-95.3698	4			2007			Abscess	yes	elongated	yes	yes	H2a
55_2053	SAMN00103091	SRR137152	55_2053	no	ST30	t021			United Kingdom	Robinson, 2005	15811459	52.3555	-1.17432	2			1955			ND	yes	icosahedral	yes	yes	H2a
E1410	SAMN00103092	SRR136586	E1410	no	ST30	t021	Copenhagen		Denmark	Robinson, 2005	15811459	55.6761	12.5683	4			1962			Bacteremia	no	elongated	no	no	no
WBG10049	SAMN00103096	SRR136584	WBG10049	yes	ST30	t019			Australia	Robinson, 2005	15811459	-25.2744	133.775	1			1999			ND	yes	elongated	yes	yes	H2a
A017934_97	SAMN00103099	SRR137162	A017934/97	yes	ST30	t021			Sweden	Robinson, 2005	15811459	60.1282	18.6435	1			1997			unknown	no	no	no	no	no
C101	SAMN00103104	SRR138317	C101	no	ST30	t021			United Kingdom	Broad Institute	no linked PMID	52.3555	-1.17432	2			1997			ND	yes	icosahedral	yes	yes	H2a
WW2703_97	SAMN00103109	SRR017487	WW2703-97	yes	ST30	t018			Germany	Robinson, 2005	15811459	51.1657	10.4515	1			1997			unknown	no	no	no	no	no
SRR1014719	SAMN02314231	SRR1014719	USA1100-04031	yes	ST30	t019		Alaska	USA	Driebe, 2015	26161978	64.2008	-149.494	2			2004			ND	yes	elongated	yes	yes	H2a
ATCC_25923	SAMN03009478	SRR2104768	ATCC25923	no	ST243	t021	Seattle		USA	Treangen TJ, 2014	25377701	47.6062	-122.332	4			1945			ND	yes	icosahedral	yes	yes	H1a
SA_FORC_001	SAMN03140315	CP009554.1	FORC_001	no	ST30	t338		Inchon	Korea	Lim, 2015	25341463	37.4563	126.705	4	14	3	2014			Parched_beans	yes	elongated	no	no	no
SRR1955626	SAMN03255459	SRR1955626	NRS484	yes	ST30	t019		Alaska	USA	FDA-ARGOS	no linked PMID	64.2008	-149.494	2			1996			Wound	yes	elongated	yes	yes	H2a
SRR1955833	SAMN03255469	SRR1955833	NRS143	no	ST30	t238			Not Available	FDA-ARGOS	no linked PMID									ND	no	no	no	no	no
SRR5912676	SAMN03763991	SRR5912676	CFSAN007896	no	ST30	t3800		Illinois	USA	FDA-CFSAN	no linked PMID	40.6331	-89.3985	2	18	11	2011			Bakery	yes	no	no	no	no
UA923	SAMN03940765	ASM226810v1	UA923	yes	ST30	t019		Buenos Aires	Argentina	Arias, 2017	28760895	-34.6037	-58.3816	4						Bacteremia	yes	icosahedral	yes	yes	H2a
UA935	SAMN03940767	ASM226813v1	UA935	yes	ST30	t019		Buenos Aires	Argentina	Arias, 2017	28760895	-34.6037	-58.3816	4						Bacteremia	yes	icosahedral	yes	yes	H2a
UA939	SAMN03940769	ASM226784v1	UA939	yes	ST30	t138		Buenos Aires	Argentina	Arias, 2017	28760895	-34.6037	-58.3816	4						Bacteremia	yes	icosahedral	yes	yes	H2a
UA770	SAMN04346836	ASM288734v1	UA770	yes	ST30	t019		Buenos Aires	Argentina	Arias, 2017	28760895	-34.6037	-58.3816	4						Bacteremia	no	icosahedral	yes	no	no
UA845	SAMN04346837	ASM288739v1	UA845	yes	ST30	t019		Buenos Aires	Argentina	Arias, 2017	28760895	-34.6037	-58.3816	4						Bacteremia	yes	icosahedral	yes	yes	H2a
UV1166	SAMN04346838	ASM288744v1	UV1166	yes	ST30	t019	Caracas		Venezuela	Arias, 2017	28760895	10.4806	-66.9036	4						Bacteremia	no	no	no	no	no
UV1167	SAMN05721759	ASM226044v1	UV1167	yes	ST30	t019	Caracas		Venezuela	Arias, 2017	28760895	10.4806	-66.9036	4						Bacteremia	no	no	no	no	no
SJTUF_J27	SAMN06200256	CP019117.1	SJTUF_J27	no	ST433	t1333	Shangai		China	Xie, 2018	30225298	31.2304	121.474	4			2007			Seawed	no	elongated	no	no	no
Seattle_1945_G477	SAMN07212543	CP021905.1	Seattle_1945_G477	no	ST243	t021		Saarbruecken	Germany	Stieber, 2017	29115975	49.2402	6.99693	4	4	4	2014			ND	yes	icosahedral	yes	yes	H1a
Seattle_1945_G478	SAMN07212544	CP021907.1	Seattle_1945_G478	no	ST243	t021		Dresden	Germany	Stieber, 2017	29115975	51.0504	13.7373	4	7	11	2013			ND	yes	icosahedral	yes	yes	H1a
CFSAN018749	SAMN08668672	CP028190.1	CFSAN018749	yes	ST433	t1333			Denmark	FDA-CFSAN	no linked PMID	56.2639	9.50178	1						Swine	no	elongated	no	no	no

## Sheet: References
1	Young BC, Golubchik T, Batty EM, Fung R, Larner-Svensson H, Votintseva AA, Miller RR, Godwin H, Knox K, Everitt RG, Iqbal Z, Rimmer AJ, Cule M, Ip CL, Didelot X, Harding RM, Donnelly P, Peto TE, Crook DW, Bowden R, Wilson DJ. 2012. Proc Natl Acad Sci U S A 109:4550-4555.
2	Reuter S, Torok ME, Holden MT, Reynolds R, Raven KE, Blane B, Donker T, Bentley SD, Aanensen DM, Grundmann H, Feil EJ, Spratt BG, Parkhill J, Peacock SJ. 2016. Genome Res 26:263-270.
3	Warne B, Harkins CP, Harris SR, Vatsiou A, Stanley-Wall N, Parkhill J, Peacock SJ, Palmer T, Holden MT. 2016. BMC Genomics 17:222.
4	Holden MT, Feil EJ, Lindsay JA, Peacock SJ, Day NP, Enright MC, Foster TJ, Moore CE, Hurst L, Atkin R, Barron A, Bason N, Bentley SD, Chillingworth C, Chillingworth T, Churcher C, Clark L, Corton C, Cronin A, Doggett J, Dowd L, Feltwell T, Hance Z, Harris B, Hauser H, Holroyd S, Jagels K, James KD, Lennard N, Line A, Mayes R, Moule S, Mungall K, Ormond D, Quail MA, Rabbinowitsch E, Rutherford K, …
5	Moradigaravand D, Jamrozy D, Mostowy R, Anderson A, Nickerson EK, Thaipadungpanit J, Wuthiekanun V, Limmathurotsakul D, Tandhavanant S, Wikraiphat C, Wongsuvan G, Teerawattanasook N, Jutrakul Y, Srisurat N, Chaimanee P, Eoin West T, Blane B, Parkhill J, Chantratita N, Peacock SJ. 2017. mBio 8.
6	Clausen ML, Edslev SM, Andersen PS, Clemmensen K, Krogfelt KA, Agner T. 2017. Br J Dermatol 177:1394-1400.
7	Coll F, Harrison EM, Toleman MS, Reuter S, Raven KE, Blane B, Palmer B, Kappeler ARM, Brown NM, Torok ME, Parkhill J, Peacock SJ. 2017. Sci Transl Med 9.
8	Zubair S, Fischer A, Liljander A, Meens J, Hegerman J, Gourle H, Bishop RP, Roebbelen I, Younan M, Mustafa MI, Mushtaq M, Bongcam-Rudloff E, Jores J. 2015. Stand Genomic Sci 10:109.
9	Tosas Auguet O, Betley JR, Stabler RA, Patel A, Ioannou A, Marbach H, Hearn P, Aryee A, Goldenberg SD, Otter JA, Desai N, Karadag T, Grundy C, Gaunt MW, Cooper BS, Edgeworth JD, Kypraios T. 2016. PLoS Med 13:e1001944.
10	Strauss L, Ruffing U, Abdulla S, Alabi A, Akulenko R, Garrine M, Germann A, Grobusch MP, Helms V, Herrmann M, Kazimoto T, Kern W, Mandomando I, Peters G, Schaumburg F, von Muller L, Mellmann A. 2016. J Clin Microbiol 54:1008-1016.
11	Aanensen DM, Feil EJ, Holden MT, Dordel J, Yeats CA, Fedosejev A, Goater R, Castillo-Ramirez S, Corander J, Colijn C, Chlebowicz MA, Schouls L, Heck M, Pluister G, Ruimy R, Kahlmeter G, Ahman J, Matuschek E, Friedrich AW, Parkhill J, Bentley SD, Spratt BG, Grundmann H, European SRLWG. 2016. MBio 7.
12	McAdam PR, Templeton KE, Edwards GF, Holden MT, Feil EJ, Aanensen DM, Bargawi HJ, Spratt BG, Bentley SD, Parkhill J, Enright MC, Holmes A, Girvan EK, Godfrey PA, Feldgarden M, Kearns AM, Rambaut A, Robinson DA, Fitzgerald JR. 2012. Proc Natl Acad Sci U S A 109:9107-9112.
13	Robinson DA, Kearns AM, Holmes A, Morrison D, Grundmann H, Edwards G, O'Brien FG, Tenover FC, McDougal LK, Monk AB, Enright MC. 2005. Lancet 365:1256-1258.
14	Driebe EM, Sahl JW, Roe C, Bowers JR, Schupp JM, Gillece JD, Kelley E, Price LB, Pearson TR, Hepp CM, Brzoska PM, Cummings CA, Furtado MR, Andersen PS, Stegger M, Engelthaler DM, Keim PS. 2015. PLoS One 10:e0130955.
15	Treangen TJ, Maybank RA, Enke S, Friss MB, Diviak LF, Karaolis DK, Koren S, Ondov B, Phillippy AM, Bergman NH, Rosovitz MJ. 2014. Genome Announc 2.
16	Lim S, Lee DH, Kwak W, Shin H, Ku HJ, Lee JE, Lee GE, Kim H, Choi SH, Ryu S, Lee JH. 2015. J Microbiol Biotechnol 25:98-108.
17	Arias CA, Reyes J, Carvajal LP, Rincon S, Diaz L, Panesso D, Ibarra G, Rios R, Munita JM, Salles MJ, Alvarez-Moreno C, Labarca J, Garcia C, Luna CM, Mejia-Villatoro C, Zurita J, Guzman-Blanco M, Rodriguez-Noriega E, Narechania A, Rojas LJ, Planet PJ, Weinstock GM, Gotuzzo E, Seas C. 2017. Antimicrob Agents Chemother 61.
18	Xie Y, He Y, Ghatak S, Irwin P, Yan X, Strobaugh TP, Jr., Gehring A. 2018. Data Brief 20:894-898.
19	Stieber B, Sabat A, Monecke S, Slickers P, Akkerboom V, Muller E, Friedrich AW, Ehricht R. 2017. BMC Res Notes 10:576.
